# Supplementary material for: RARα2 and PML-RAR similarities in the control of basal and retinoic acid induced myeloid maturation of acute myeloid leukemia cells
Source: Oncotarget. 2016 Jul 13;8(23):37041–60. doi: 10.18632/oncotarget.10556 (PMC5514891; doi:10.18632/oncotarget.10556)
Supplement: Supplementary file 2 [file oncotarget-08-37041-s002.xlsx]

## Sheet: Differential expression
GeneSymbol	SCRsh DMSO	RA1sh DMSO	RA2sh DMSO	PMRsh DMSO	SCRsh ATRA	RA1sh ATRA	RA2sh ATRA	PMRsh ATRA	Contrast a	Contrast b	Contrast c	Contrast d	Contrast e/d	Contrast f/d	Contrast g/d	Cluster		Contrasts Legend
A_24_P401090	0	0.212618	0.163883	1.38046	0.422006	1.02157	0.222327	0.739232	0	0	1	0	0	0	0	1		a	RA1sh DMSO vs SCRsh DMSO
A_33_P3231761	0	-0.15272	0.0464253	0.749742	-0.233957	0.0940223	0.143562	0.577929	0	0	1	0	0	0	0	1		b	RA2sh DMSO vs SCRsh DMSO
A_33_P3286699	0	0.535005	0.382183	0.781175	-0.0869486	0.532826	0.607476	0.192441	0	0	1	0	0	0	0	1		c	PMRsh DMSO vs SCRsh DMSO
A_33_P3315836	0	0.126531	0.653882	1.25561	0.393092	0.525913	0.584018	0.900878	0	0	1	0	0	0	0	1		d	SCRsh ATRA vs SCRsh DMSO
A_33_P3318069	0	0.17188	0.289129	0.982467	-0.0137452	0.0732317	0.641988	0.877784	0	0	1	0	0	0	0	1		e/d	(RA1sh ATRA vs SCRsh DMSO) vs d
A_33_P3407049	0	0.009718	0.604044	1.43987	0.415455	0.707086	1.29725	1.48368	0	0	1	0	0	0	0	1		f/d	(RA2sh ATRA vs SCRsh DMSO) vs d
A_33_P3422294	0	0.307087	0.273997	0.606559	-0.186329	0.0825236	-0.221363	0.168585	0	0	1	0	0	0	0	1		g/d	(PMRsh ATRA vs SCRsh DMSO) vs d
ABHD15	0	0.162863	0.940273	1.75724	0.202267	0.464832	0.021722	1.33988	0	0	1	0	0	0	0	1
ADSSL1	0	0.253009	0.310497	0.922543	-0.0854805	0.122067	0.330982	0.27189	0	0	1	0	0	0	0	1		LIMMA analysis threshold: p<0.05 (BH) and |FC|>0.6
AF289552	0	0.852533	0.3769	0.297012	0.313439	0.383605	0.376466	0.406044	1	0	0	0	0	0	0	1
AHI1	0	0.243935	0.63417	0.77716	-0.250704	-0.168238	-0.269923	0.0554191	0	0	1	0	0	0	0	1
AK127888	0	0.220377	0.40142	0.918773	0.44149	0.39545	0.683434	1.05305	0	0	1	0	0	0	0	1
AKAP12	0	-0.0320769	0.0559758	0.862513	-0.0313949	0.023478	0.299783	0.601654	0	0	1	0	0	0	0	1
ALAS2	0	0.560241	0.443426	1.09416	0.675734	0.333614	0.422501	0.682641	0	0	1	0	0	0	0	1
ANG	0	0.131595	0.156747	0.790686	-0.437071	-0.211238	-0.201171	0.0819968	0	0	1	0	0	0	0	1
ANTXR2	0	0.0756363	0.367611	0.649817	0.21187	0.406654	0.376333	0.78476	0	0	1	0	0	0	0	1
ARL2BP	0	0.299891	0.48113	0.977815	0.557718	0.646428	-0.0604177	0.450038	0	0	1	0	0	0	0	1
ATF5	0	0.566171	0.446808	1.91675	-0.156311	0.0929482	0.61148	0.748422	0	0	1	0	0	0	0	1
BICC1	0	0.127057	0.633492	1.68224	0.0640679	0.09977	0.676372	1.16612	0	0	1	0	0	0	0	1
BTBD3	0	0.920501	1.35316	2.82581	-0.0168564	0.297458	0.60988	2.16519	0	0	1	0	0	0	0	1
C13orf27	0	0.249171	0.060585	0.669582	-0.145621	0.586577	-0.565553	-0.0348317	0	0	1	0	0	0	0	1
C19orf10	0	-0.0667981	0.534814	0.963024	0.393385	0.612692	0.0229371	0.914362	0	0	1	0	0	0	0	1
C19orf60	0	0.109911	0.19181	0.620153	0.111135	0.704651	-0.0273151	0.11505	0	0	1	0	0	0	0	1
C1orf53	0	0.516984	0.209095	0.848333	0.0402448	0.375333	0.0544554	0.207192	0	0	1	0	0	0	0	1
C20orf107	0	0.640372	0.478895	0.915328	0.410345	0.200169	0.158706	0.859973	0	0	1	0	0	0	0	1
C20orf24	0	0.305988	0.352155	0.781319	0.413021	0.497374	0.510559	0.881544	0	0	1	0	0	0	0	1
C21orf2	0	0.163287	0.25148	0.784532	-0.374247	-0.140566	-0.00461631	-0.025419	0	0	1	0	0	0	0	1
C5orf62	0	0.0305455	0.797101	0.742167	0.171508	0.294035	0.246338	0.0387825	0	1	1	0	0	0	-1	1
C6orf105	0	0.45586	0.671244	0.657038	0.138939	0.300451	0.280985	0.241656	0	0	1	0	0	0	0	1
C9orf24	0	-0.15086	-0.0791149	0.456704	-0.918582	-0.181378	-0.0617818	0.0779395	0	0	0	-1	0	0	0	1
CCDC126	0	0.396789	0.212858	0.726727	0.391269	0.52278	0.263454	0.555244	0	0	1	0	0	0	0	1
CCDC167	0	0.1238	0.123339	0.638154	0.331585	0.577103	-0.0291946	0.454343	0	0	1	0	0	0	0	1
CCDC19	0	0.807602	1.30276	1.86829	-0.280853	0.242372	0.539253	0.957937	0	1	1	0	0	0	0	1
CD14	0	0.24204	0.34524	2.64684	-0.186476	0.305845	1.22533	1.88027	0	0	1	0	0	0	0	1
CD58	0	-0.0657228	-0.0744395	0.100636	-0.804224	-0.893834	-0.373916	0.23575	0	0	0	-1	0	0	0	1
CD86	0	0.229568	1.20396	2.72895	0.226318	0.807524	1.84032	2.25769	0	0	1	0	0	0	0	1
CDH15	0	0.806806	0.15808	1.17324	-0.149027	0.202494	-0.189919	0.113547	0	0	1	0	0	0	0	1
CDK16	0	0.241935	0.385974	0.808935	0.131663	0.416042	-0.228214	0.485828	0	0	1	0	0	0	0	1
CHPT1	0	0.0719657	0.650763	0.76806	-0.55782	-0.280778	-0.573987	0.199746	0	0	1	0	0	0	0	1
CHRM5	0	0.104696	-0.310354	-0.117361	-0.951473	-0.622045	-0.00942013	0.158316	0	0	0	-1	0	0	0	1
CILP2	0	0.520312	1.33158	1.90803	0.292724	1.25806	0.307416	0.0473865	0	0	1	0	0	0	-1	1
CMKLR1	0	0.288373	0.303576	0.893262	-0.12347	-0.131062	0.153965	0.610299	0	0	1	0	0	0	0	1
CORO2A	0	0.794595	1.83283	3.06061	0.895684	1.81174	0.920726	2.91427	0	0	1	0	0	0	0	1
CREM	0	0.287452	0.523024	0.604312	0.235389	0.287671	0.429088	0.470659	0	0	1	0	0	0	0	1
CRIPT	0	0.27623	0.408568	1.29521	0.477899	0.526074	-0.110532	1.09749	0	0	1	0	0	0	0	1
CTNND2	0	0.334173	0.33789	0.688524	-0.00977719	-0.0203097	0.474966	0.640758	0	0	1	0	0	0	0	1
CXCL2	0	0.676666	0.82029	1.28249	-1.09158	-0.314333	0.662168	0.340971	0	0	1	-1	0	0	0	1
CXCL3	0	0.102921	0.576607	1.4917	-0.656631	-0.248129	0.0659364	1.08304	0	0	1	0	0	0	0	1
DCUN1D3	0	0.349319	1.32328	2.66089	0.130971	0.384711	0.915166	2.6269	0	0	1	0	0	0	0	1
DENND2D	0	-0.338031	-0.2414	0.132484	-1.19155	-0.242184	0.077742	0.541428	0	0	0	-1	0	0	0	1
DNAJB11	0	0.187208	0.229489	0.802365	0.247581	0.647129	-0.149556	0.458731	0	0	1	0	0	0	0	1
E2F7	0	0.238023	0.426663	0.868244	-0.0441579	0.107002	0.431317	0.707387	0	0	1	0	0	0	0	1
EBF1	0	-0.129468	0.235819	0.379014	-0.847326	-0.529158	-0.418904	0.0485468	0	0	0	-1	0	0	0	1
EGFL7	0	-0.233165	-0.0328036	0.710979	0.267119	0.438798	-0.19958	0.746482	0	0	1	0	0	0	0	1
EIF2AK3	0	0.00717148	0.786577	1.57742	0.238392	0.25522	-0.27166	1.24309	0	0	1	0	0	0	0	1
ELOVL3	0	0.932042	0.887866	1.9111	-2.0674	-1.62047	-0.74307	0.104722	0	0	0	-1	0	0	0	1
ENST00000390378	0	0.478517	0.00596528	0.826402	-0.328235	0.0853607	0.195375	0.236066	0	0	1	0	0	0	0	1
ENST00000436042	0	-0.273878	0.268839	1.13939	-0.451502	-0.0189683	0.313585	1.17345	0	0	1	0	0	0	0	1
ENST00000506859	0	0.0600812	0.45244	1.6188	-0.444191	-0.164091	0.311679	0.902791	0	0	1	0	0	0	0	1
EPS8	0	-0.0839487	0.720119	0.719643	-0.391958	-0.522142	0.184655	0.520248	0	0	1	0	0	0	0	1
EPX	0	-0.604284	-0.896783	2.70181	-2.02157	-1.19569	-2.61992	0.402166	0	0	1	-1	0	0	0	1
FAM102A	0	0.144987	0.384293	0.696838	0.390209	0.254016	0.212105	0.30664	0	0	1	0	0	0	-1	1
FAM114A1	0	0.764436	0.0757731	0.85826	0.0799714	-0.0359814	-0.126564	0.168373	0	0	1	0	0	0	0	1
FAM158A	0	0.311638	0.825242	1.00716	-0.0410038	0.44468	-0.159271	0.381411	0	0	1	0	0	0	0	1
FAM18B2-CDRT4	0	0.263054	0.399455	1.06983	-0.214168	0.539511	-0.159118	0.633364	0	0	1	0	0	0	0	1
FAM73A	0	0.078798	0.260681	0.818065	0.026755	0.411044	0.020838	0.60136	0	0	1	0	0	0	0	1
FBXL13	0	0.572175	0.949112	1.17315	0.345008	0.786664	1.16317	1.2826	0	0	1	0	0	0	0	1
FBXO16	0	0.673219	1.45292	2.71204	-1.02014	-0.133381	0.253184	0.776425	0	0	1	0	0	0	0	1
FLJ43663	0	0.334926	0.149266	0.334397	-0.743296	-0.00701526	0.208927	0.0821164	0	0	0	-1	0	0	0	1
FLJ45684	0	0.595609	0.735049	1.20424	0.186523	0.705118	-0.100767	0.157986	0	0	1	0	0	0	0	1
GATA1	0	0.592504	0.576448	2.83033	-0.393492	0.379204	0.265986	2.13853	0	0	1	0	0	0	0	1
GEMIN8P4	0	0.413036	1.00001	1.53809	-0.270488	0.0835663	0.308027	0.528146	0	0	1	0	0	0	0	1
GGH	0	0.289344	0.621879	0.849055	0.240058	0.458207	-0.103692	0.314594	0	0	1	0	0	0	0	1
GOLGA6L7P	0	0.352343	0.311806	1.05667	0.0605831	0.463292	0.248857	0.84911	0	0	1	0	0	0	0	1
GPR179	0	0.212331	0.910837	2.23078	0.00304685	0.166626	1.35987	1.56363	0	0	1	0	0	0	0	1
GPR182	0	0.423318	0.894613	1.91378	0.353578	0.787221	1.39468	1.64732	0	0	1	0	0	0	0	1
HBZ	0	0.111784	-0.0822749	1.51745	0.224121	0.34256	0.228808	0.165836	0	0	1	0	0	0	0	1
HCG4	0	0.0744053	0.554342	1.29566	-0.388082	-0.213983	0.4676	0.588365	0	0	1	0	0	0	0	1
HEATR5A	0	0.0263879	0.236256	0.911541	0.520431	0.306825	-0.109344	0.444645	0	0	1	0	0	-1	-1	1
HIRA	0	-0.258376	0.0211498	0.210443	-0.934503	-0.440757	-0.431567	0.00834632	0	0	0	-1	0	0	0	1
HK1	0	-0.523411	-0.125025	1.38417	-1.47479	-1.41799	-0.599187	-0.669328	0	0	1	-1	0	0	0	1
HSD3B7	0	0.020846	-0.942093	0.114151	-0.223224	-0.020277	-0.419146	0.370095	0	-1	0	0	0	0	0	1
HSP90B1	0	0.0918035	-0.0804679	0.887469	-0.0695998	0.382064	-0.622319	0.199302	0	0	1	0	0	0	0	1
HSP90B3P	0	0.106719	-0.0771171	1.03487	-0.048602	0.511681	-0.410515	0.244283	0	0	1	0	0	0	0	1
HYOU1	0	-0.133453	0.0355802	0.7619	-0.0302721	0.214349	-0.603987	-0.0156333	0	0	1	0	0	0	0	1
IL1RL1	0	0.00287291	0.4374	1.74389	0.0883029	0.493953	0.416924	1.19511	0	0	1	0	0	0	0	1
IL5RA	0	-0.18614	-0.148597	1.32547	-0.312356	-0.567674	-0.202139	-0.259036	0	0	1	0	0	0	0	1
IL9R	0	-0.0603785	-0.0157601	1.36748	0.175193	0.189897	6.08e-05	0.120123	0	0	1	0	0	0	0	1
IRGM	0	0.492503	0.879433	1.42655	-0.666763	-0.216939	0.0130197	0.0633188	0	0	1	-1	0	0	0	1
ITM2A	0	-0.706346	-1.35825	1.50787	-1.78343	-2.23048	-2.75813	-0.760525	0	0	0	-1	0	0	0	1
KIAA0141	0	0.396408	0.738485	1.33835	-0.257243	0.505601	0.550104	0.886454	0	0	1	0	0	0	0	1
KLF10	0	0.525619	0.791257	0.898208	0.0453408	0.335664	0.882219	0.292635	0	1	1	0	0	0	0	1
KRT79	0	-0.0271455	0.448814	1.65881	-0.0217336	-0.140122	0.730195	1.20694	0	0	1	0	0	0	0	1
LASP1	0	0.331804	0.190806	0.603105	0.180033	0.359773	-0.0607245	0.38751	0	0	1	0	0	0	0	1
LGALS3	0	-0.0374567	-0.229844	0.65055	-0.525244	-0.492761	-0.458802	0.290444	0	0	1	0	0	0	0	1
LIMS3-LOC440895	0	0.298082	1.05354	0.813531	0.447132	0.185832	0.575956	0.798782	0	1	1	0	0	0	0	1
LINC00340	0	0.138225	0.504725	1.4803	0.165806	0.464224	0.781827	1.17071	0	0	1	0	0	0	0	1
LINC00470	0	0.74711	0.314206	0.917774	0.639509	0.287192	0.503535	0.750848	0	0	1	1	0	0	0	1
LINGO2	0	0.2732	0.178971	1.11276	0.358558	0.196264	0.517822	0.950288	0	0	1	0	0	0	0	1
LOC100129361	0	0.20591	0.491931	0.762557	-0.198403	0.131699	-0.172534	0.149819	0	0	1	0	0	0	0	1
LOC100131043	0	0.0948542	0.590116	1.45677	-0.265156	0.305997	0.0258989	1.16804	0	0	1	0	0	0	0	1
LOC100270746	0	0.438878	0.405811	0.694459	-0.204045	0.271933	0.0326564	0.060399	0	0	1	0	0	0	0	1
LOC100288602	0	0.0804802	0.312836	0.814662	0.376943	0.215068	0.237801	0.399875	0	0	1	0	0	0	0	1
LOC100506251	0	-0.104214	0.00202369	0.561509	-0.719764	-0.27627	-0.258633	0.423981	0	0	0	-1	0	0	0	1
LOC100507411	0	0.0389172	0.432823	1.28252	0.296411	0.378891	-0.299543	0.838086	0	0	1	0	0	0	0	1
LOC100507412	0	0.17299	1.11368	1.89738	-0.0895292	0.833697	0.365327	1.94928	0	0	1	0	0	0	0	1
LOC100507507	0	0.140903	0.595974	0.621273	-0.278368	-0.237582	0.12684	-0.0199946	0	0	1	0	0	0	0	1
LOC100509541	0	0.155475	0.00808093	0.345572	-0.875901	-0.24222	-0.281499	-0.0196295	0	0	0	-1	0	0	0	1
LOC100652951	0	1.10544	0.873456	1.8183	-0.228187	1.86101	1.69633	1.6244	0	0	1	0	0	0	0	1
LOC283731	0	-0.0512406	0.0370704	0.893251	-0.0250477	0.414524	0.262305	0.615268	0	0	1	0	0	0	0	1
LOC344887	0	0.131653	0.304083	1.34297	-0.486595	-0.113662	-0.126375	0.637887	0	0	1	0	0	0	0	1
LOC387895	0	-0.0588318	0.238195	1.48163	-0.421657	-0.282835	0.085161	0.885381	0	0	1	0	0	0	0	1
LOC400958	0	0.470223	1.45894	2.86544	0.101425	0.750696	1.59929	1.95729	0	0	1	0	0	0	0	1
LOC440288	0	0.276459	0.560188	0.800319	0.327136	0.473151	0.22766	0.339693	0	0	1	0	0	0	0	1
LOC645638	0	0.208763	0.190733	1.02495	0.0893387	0.0898843	0.0760431	0.317914	0	0	1	0	0	0	0	1
LOC729506	0	0.570759	0.293348	0.939341	-0.213415	-0.21469	0.189697	0.590842	0	0	1	0	0	0	0	1
LOC730020	0	-0.0945704	0.361703	0.66772	-0.171859	0.161698	0.205788	0.40617	0	0	1	0	0	0	0	1
LOXL4	0	-0.0292851	0.878994	1.79454	-0.334573	-0.681968	0.408899	-0.797177	0	0	1	0	0	0	-1	1
LRRC2	0	0.338551	1.16024	2.68533	-0.0873546	0.519839	1.58656	2.09728	0	0	1	0	0	0	0	1
LZTR1	0	0.596301	0.873172	1.75645	0.0685145	0.571128	0.0257906	0.972406	0	0	1	0	0	0	0	1
MANF	0	0.169078	0.243907	1.19023	0.0650568	0.566823	-0.477712	0.279834	0	0	1	0	0	0	0	1
MAP7	0	0.0633231	0.592396	0.814628	0.100856	0.161717	0.501392	0.553139	0	0	1	0	0	0	0	1
MBNL2	0	0.591271	0.718624	1.71661	-0.294811	0.0480446	0.379456	1.13758	0	0	1	0	0	0	0	1
MCFD2	0	0.246993	0.248947	0.643259	-0.325243	0.199988	-0.285213	0.101587	0	0	1	0	0	0	0	1
MED22	0	0.013331	0.327634	0.251436	0.181664	0.292651	-0.248146	0.155783	0	0	0	0	0	-1	0	1
MFNG	0	-0.0894021	0.0655974	0.999519	0.199815	0.30476	0.350941	0.736981	0	0	1	0	0	0	0	1
MIA3	0	-0.223047	-0.171237	0.0538444	-0.63638	-0.460958	-0.393227	-0.0160168	0	0	0	-1	0	0	0	1
MMP1	0	-0.11397	0.252752	1.21451	0.0605781	0.0391649	0.214754	0.656992	0	0	1	0	0	0	0	1
MT1H	0	-0.0353753	-0.548046	-0.134862	-0.72979	-0.585666	-0.269494	0.12675	0	0	0	-1	0	0	0	1
MT1M	0	0.234742	-0.807497	0.270721	-1.01441	-0.717501	-0.253754	0.130858	0	0	0	-1	0	0	0	1
MYBPH	0	2.7427	0.625105	2.19832	-0.29782	0.353745	1.50751	-0.0759766	1	0	1	0	0	0	0	1
NCDN	0	1.43598	2.16416	3.719	-0.520287	1.04245	0.844073	2.42891	0	0	1	0	0	0	0	1
NCKIPSD	0	0.285866	0.54063	0.907579	0.158091	0.388177	0.382982	0.570738	0	0	1	0	0	0	0	1
NFE2L3	0	0.216122	0.922821	0.866193	-1.4229	-1.02621	0.125261	-0.0308542	0	0	0	-1	0	0	0	1
NTRK1	0	0.443149	0.135298	1.34735	0.326668	0.125666	0.501715	0.377677	0	0	1	0	0	0	-1	1
OR52E8	0	-0.0947677	0.203951	0.931389	-0.553588	-0.321069	-0.297805	0.277942	0	0	1	0	0	0	0	1
OR5F1	0	0.394451	0.382703	1.10828	0.495319	0.306396	0.462281	0.627186	0	0	1	0	0	0	0	1
OXNAD1	0	0.825836	1.34357	2.5635	-0.905339	0.16896	0.216885	1.23776	0	0	1	0	0	0	0	1
OXTR	0	1.05701	1.14524	2.29029	-0.638029	0.0549437	0.25635	0.897708	0	0	1	0	0	0	0	1
PCOLCE2	0	0.696657	1.009	1.12999	0.0296861	1.66071	0.402557	-0.0450279	0	1	1	0	0	0	-1	1
PDE2A	0	0.564014	-0.305089	0.855765	-0.0426725	-0.329982	0.0835679	-0.0115798	0	0	1	0	0	0	0	1
PDIA4	0	0.109192	0.130692	1.12659	-0.0645701	0.41816	-0.1939	0.62382	0	0	1	0	0	0	0	1
PELO	0	0.302226	0.393345	0.812957	0.0731865	0.247381	-0.0223824	0.626415	0	0	1	0	0	0	0	1
PNPLA1	0	0.194872	0.655628	1.02886	-0.0906163	0.249547	-0.0358214	0.70177	0	0	1	0	0	0	0	1
PPAPDC1B	0	-0.098232	-0.125382	0.711085	-0.0216478	-0.112037	0.0239448	0.327053	0	0	1	0	0	0	0	1
PPIB	0	0.1352	-0.0282034	0.792623	0.161858	0.466125	-0.0637369	0.56908	0	0	1	0	0	0	0	1
PPP6R1	0	-0.15282	0.513012	1.55627	0.0795922	0.161043	0.519269	1.13711	0	0	1	0	0	0	0	1
PPPDE2	0	0.21747	0.599827	0.872518	0.203225	0.782283	0.436988	1.12309	0	0	1	0	0	0	0	1
PROM2	0	0.108011	0.791742	1.85059	-0.177834	0.403251	0.989887	1.58746	0	0	1	0	0	0	0	1
PRRG4	0	0.256285	0.265001	0.726961	0.271949	0.568245	0.466433	0.730338	0	0	1	0	0	0	0	1
PSEN2	0	-0.0743761	0.40717	0.93929	0.261221	0.382641	0.407404	0.704755	0	0	1	0	0	0	0	1
PTGDR2	0	0.267567	-0.436115	2.15112	-0.131367	0.526138	-0.19015	0.676929	0	0	1	0	0	0	0	1
RAPH1	0	0.270823	0.458126	1.08933	-0.169056	0.367276	0.811296	0.676097	0	0	1	0	0	0	0	1
REP15	0	0.260908	0.459908	0.942009	-0.0362279	0.0487148	0.472487	0.47329	0	0	1	0	0	0	0	1
RN18S1	0	-0.454799	-0.49746	0.623504	-0.97226	-0.582087	-0.045324	-0.427766	0	0	0	-1	0	0	0	1
RNF103	0	0.20717	0.352784	0.951194	0.0549456	0.118305	0.409565	0.924273	0	0	1	0	0	0	0	1
RPA4	0	0.142563	0.747731	1.73383	-0.0398275	0.388525	0.944495	1.27827	0	0	1	0	0	0	0	1
SDF2L1	0	0.189118	0.176675	1.32012	0.441578	1.13821	-0.215771	0.624681	0	0	1	0	0	0	0	1
SEC11C	0	0.150237	0.25888	0.794296	0.139281	0.323049	-0.18386	0.221052	0	0	1	0	0	0	0	1
SEL1L	0	-0.0300409	0.13956	0.674901	0.0542189	0.17014	-0.203353	0.264294	0	0	1	0	0	0	0	1
SEPT1	0	0.555344	0.834452	1.53188	0.34796	0.637396	1.076	1.38623	0	0	1	0	0	0	0	1
SERHL2	0	-0.0796193	0.0162764	0.762959	0.267434	0.188803	0.114197	0.320951	0	0	1	0	0	0	0	1
SLC12A7	0	-0.411781	-0.298303	1.14558	-0.18194	-0.756908	-0.69396	-0.0962653	0	0	1	0	0	0	0	1
SLC26A4	0	-0.00406694	0.0897756	0.910079	0.371927	0.521203	-0.006121	0.814741	0	0	1	0	0	0	0	1
SLC30A1	0	0.759213	0.577413	0.925912	0.187505	0.277701	0.607651	0.842361	0	0	1	0	0	0	0	1
SLC30A6	0	1.21615	1.33495	2.97601	-0.580238	0.602745	0.757157	2.16433	0	0	1	0	0	0	0	1
SLC38A7	0	0.866399	1.10075	2.41617	-0.242715	0.27244	0.126763	1.54746	0	0	1	0	0	0	0	1
SLC38A9	0	0.141241	0.181695	0.647259	-0.0354875	-0.0252024	-0.0320321	0.0618085	0	0	1	0	0	0	0	1
SMAD6	0	-0.428323	0.101068	1.63867	-0.611636	-1.21786	-0.691774	-0.924948	0	0	1	0	0	0	-1	1
SNAR-G1	0	0.608698	0.182789	0.659822	-0.285155	0.130292	-0.0908183	0.0842554	0	0	1	0	0	0	0	1
SNCG	0	0.575123	0.140749	0.652363	0.488974	0.3305	0.446324	0.406082	0	0	1	0	0	0	0	1
SNORA70	0	0.378041	0.662741	0.796444	-0.0459886	0.639611	-0.267383	0.0949799	0	0	1	0	0	0	0	1
SNORD54	0	0.611548	0.74355	0.905586	-0.338526	0.576158	0.135967	0.66808	0	0	1	0	0	0	0	1
SNORD62A	0	0.546812	0.69235	1.03829	-0.210342	0.162784	0.504802	0.39487	0	0	1	0	0	0	0	1
SNORD97	0	0.603764	0.798428	2.26327	-0.300221	0.268565	0.47181	1.47654	0	0	1	0	0	0	0	1
STARD13	0	0.191139	0.512632	1.14181	0.307721	0.302232	0.187667	1.07758	0	0	1	0	0	0	0	1
SULT6B1	0	-0.00752377	0.730977	1.59433	0.5861	0.679224	0.94189	1.97174	0	0	1	0	0	0	0	1
SUSD2	0	0.120065	0.159215	0.763019	0.284955	0.0845601	0.210948	0.251126	0	0	1	0	0	0	0	1
SYVN1	0	0.137976	0.150563	0.827648	-0.0750734	0.358241	-0.256501	0.375606	0	0	1	0	0	0	0	1
TBC1D8	0	0.370375	0.580551	1.21969	0.0297209	0.670845	0.20887	1.24933	0	0	1	0	0	0	0	1
THC2545406	0	-0.0224705	0.390704	0.863127	-0.309004	-0.336751	-0.0360168	0.455262	0	0	1	0	0	0	0	1
TIE1	0	0.412116	0.56649	1.72922	-0.714833	0.0885064	-0.342888	0.431521	0	0	1	0	0	0	0	1
TIMP3	0	0.0430831	-0.0960372	1.96265	-0.677155	-0.74876	-0.55651	-0.744762	0	0	1	0	0	0	0	1
TMEM120B	0	0.270643	0.859894	0.907045	-0.523406	0.0253014	-0.153023	-0.00208278	0	0	1	0	0	0	0	1
TMEM182	0	-0.0182025	0.374738	1.02349	0.305345	0.654231	0.145538	0.632152	0	0	1	0	0	0	0	1
TMEM185A	0	1.12564	1.43176	2.76898	-0.209389	0.495566	0.623651	2.0659	0	0	1	0	0	0	0	1
TMEM37	0	0.5127	-0.84387	0.747126	-0.733876	-0.125613	-0.809146	0.2232	0	-1	1	-1	0	0	0	1
TMX4	0	0.555857	0.317324	1.19165	-1.91399	-0.917375	-1.06355	0.359952	0	0	0	-1	0	0	0	1
TOX2	0	-0.0196318	-0.376706	-0.0222365	-0.982726	-1.09584	0.0695155	0.00184991	0	0	0	-1	0	0	0	1
TPSAB1	0	-0.389586	-0.198829	0.160533	-0.796687	-1.15972	-0.19189	-0.14356	0	0	0	-1	0	0	0	1
TPSD1	0	-0.422439	-0.127665	0.0317308	-0.856666	-1.00123	0.0107029	-0.168613	0	0	0	-1	0	0	0	1
TSPAN16	0	0.411985	0.15948	0.858164	0.154801	0.462345	0.308471	1.0972	0	0	1	0	0	0	0	1
TSPAN3	0	0.360376	0.4403	0.756194	-0.320776	0.394941	0.0130637	0.267245	0	0	1	0	0	0	0	1
TTC17	0	0.321854	0.464282	1.35494	0.21614	0.499446	0.259253	1.14923	0	0	1	0	0	0	0	1
TTC18	0	-0.00269514	0.452581	1.48301	-0.218704	0.821694	0.111882	1.18229	0	0	1	0	0	0	0	1
TWF1	0	0.366768	0.151942	0.912463	0.376759	0.505592	0.282132	1.2944	0	0	1	0	0	0	0	1
XLOC_000495	0	0.549692	1.25728	2.82729	-0.24775	0.338734	1.50435	1.72309	0	0	1	0	0	0	0	1
XLOC_001339	0	-0.123233	0.170161	1.43935	0.174034	0.296497	0.717879	1.35147	0	0	1	0	0	0	0	1
XLOC_001699	0	0.248286	1.23408	2.63238	-0.157207	0.438381	1.41397	1.6069	0	0	1	0	0	0	0	1
XLOC_001892	0	0.337427	0.514443	1.17084	0.347383	0.46407	0.6833	1.1576	0	0	1	0	0	0	0	1
XLOC_002486	0	0.729465	0.379588	0.713121	-0.0430591	0.0909577	0.300238	0.37115	0	0	1	0	0	0	0	1
XLOC_002731	0	0.444028	0.44666	0.908141	0.216919	0.342395	0.302127	0.181076	0	0	1	0	0	0	0	1
XLOC_003915	0	0.0662709	0.419977	0.770597	0.458851	0.211839	0.53242	0.751948	0	0	1	0	0	0	0	1
XLOC_004187	0	-0.153167	0.571241	2.24682	-0.177272	-0.0553184	0.6826	1.17825	0	0	1	0	0	0	0	1
XLOC_004384	0	0.403761	1.08627	2.4121	0.493799	0.707547	1.43212	2.07866	0	0	1	0	0	0	0	1
XLOC_004525	0	0.223599	0.481852	2.0621	0.215356	0.481517	0.958039	1.62954	0	0	1	0	0	0	0	1
XLOC_004956	0	0.409149	1.12584	2.63698	-0.310269	0.154733	0.843836	1.36552	0	0	1	0	0	0	0	1
XLOC_005541	0	-0.000324889	0.337399	0.978877	-0.0911764	0.368688	0.536741	0.881794	0	0	1	0	0	0	0	1
XLOC_005737	0	0.151524	0.99137	1.86397	0.36284	0.752467	1.27306	1.79596	0	0	1	0	0	0	0	1
XLOC_006422	0	-0.155975	0.300016	0.984728	0.14114	0.126841	0.394242	0.885375	0	0	1	0	0	0	0	1
XLOC_007389	0	0.171351	0.526433	1.22441	-0.880103	-0.558123	-0.189812	0.0383829	0	0	1	0	0	0	0	1
XLOC_008465	0	0.291562	0.582114	0.804006	0.0118677	0.336655	0.211189	-0.187035	0	0	1	0	0	0	0	1
XLOC_008559	0	0.364805	1.25066	2.60971	0.168575	0.444935	1.42661	1.74336	0	0	1	0	0	0	0	1
XLOC_009249	0	0.377438	1.14716	2.67967	0.115662	0.636259	1.78181	2.06022	0	0	1	0	0	0	0	1
XLOC_009382	0	0.342536	0.926297	2.48569	-0.163495	0.603868	1.57736	1.68191	0	0	1	0	0	0	0	1
XLOC_009952	0	0.343115	0.508232	0.747585	0.420944	0.549067	0.535659	0.723438	0	0	1	0	0	0	0	1
XLOC_010235	0	-0.168885	0.056835	0.621457	-0.825543	-0.657073	-0.790331	-0.13266	0	0	0	-1	0	0	0	1
XLOC_010855	0	0.0629904	0.613367	1.64806	-0.460871	-0.171027	0.723797	1.04184	0	0	1	0	0	0	0	1
XLOC_010856	0	0.284444	0.531834	1.35022	0.0752042	0.38454	0.99279	0.955942	0	0	1	0	0	0	0	1
XLOC_011134	0	0.402372	0.766939	1.27769	0.247686	0.0595514	0.624321	0.903742	0	0	1	0	0	0	0	1
XLOC_012294	0	0.262103	0.799746	2.27399	-0.257033	0.0898269	0.790936	1.33358	0	0	1	0	0	0	0	1
XLOC_012601	0	-0.0300607	0.343477	1.1252	0.346863	0.064112	0.67562	0.77237	0	0	1	0	0	0	0	1
XLOC_013896	0	0.0922528	0.180554	0.664975	-0.160404	0.0337416	-0.0489914	0.273474	0	0	1	0	0	0	0	1
XLOC_014275	0	-0.00183148	0.517079	0.948608	0.0593424	0.11658	0.350691	0.93324	0	0	1	0	0	0	0	1
XLOC_l2_004771	0	0.360616	0.436115	0.77315	0.314533	0.306807	0.378267	0.744955	0	0	1	0	0	0	0	1
XLOC_l2_006973	0	-0.172817	0.368322	0.928481	-0.821388	-0.374576	-0.298678	0.350619	0	0	0	-1	0	0	0	1
XLOC_l2_007770	0	0.38571	1.00178	2.35565	0.140816	0.796019	1.35885	1.95011	0	0	1	0	0	0	0	1
XLOC_l2_009140	0	0.477686	0.281706	0.826731	0.51665	0.160607	0.541161	0.829404	0	0	1	0	0	0	0	1
XLOC_l2_012388	0	0.350365	1.25972	2.8755	0.00707259	0.429091	1.22616	1.79659	0	0	1	0	0	0	0	1
XLOC_l2_013513	0	0.0457386	0.621522	1.03984	0.0983052	-0.0691839	0.872883	0.893897	0	0	1	0	0	0	0	1
YRDC	0	0.229528	0.602897	0.872647	-0.415011	-0.0786388	0.133951	0.324193	0	0	1	0	0	0	0	1
ZDHHC3	0	0.10454	0.637712	0.839585	-0.0620543	0.189602	-0.0575089	0.518714	0	0	1	0	0	0	0	1
ZFAND2A	0	0.252414	0.326601	0.672265	0.0420414	0.097608	0.408325	0.271713	0	0	1	0	0	0	0	1
ZFPM1	0	0.228918	0.210148	0.649165	0.0442793	0.398861	0.0895124	0.0795374	0	0	1	0	0	0	0	1
ZIC2	0	0.315441	0.909862	0.630645	0.0213549	0.542786	0.0569515	0.424475	0	1	0	0	0	0	0	1
ZNF683	0	0.30793	0.634368	2.74493	-0.12138	0.287536	0.0737899	0.462327	0	0	1	0	0	0	0	1
ZNF70	0	0.0565802	0.300906	0.631729	0.341461	0.343251	0.0412267	-0.107658	0	0	1	0	0	-1	-1	1
A_33_P3359869	0	-0.677342	-0.654058	-1.19986	-0.198828	-0.561337	-0.86298	-0.394831	0	0	-1	0	0	0	0	2
ABCA1	0	0.047108	-0.629588	-1.05334	-0.557198	-0.495962	0.420962	0.0500852	0	0	-1	0	0	1	1	2
ACAT2	0	-0.268291	-0.417599	-0.699338	0.346146	-0.221702	-0.231352	-0.206615	0	0	-1	0	0	0	0	2
ADCY3	0	-0.986857	-0.036117	-0.696962	0.00467657	-0.216315	0.0751207	-1.19035	-1	0	-1	0	0	0	0	2
AIM1	0	0.0387309	-0.571119	-0.741155	-0.23729	-0.537038	-0.383463	-0.24979	0	0	-1	0	0	0	1	2
AK027667	0	-0.65452	-0.83628	-1.05848	-0.4677	-1.10647	-1.27201	-1.44188	0	0	-1	0	0	0	0	2
AK125546	0	-0.380615	-0.394376	-0.692033	-0.343239	-0.778425	-0.692839	-0.489205	0	0	-1	0	0	0	0	2
ALDH2	0	-0.00292506	-0.804632	-0.589461	-0.362376	-0.198692	0.116554	-0.943867	0	0	0	0	0	1	0	2
ANK1	0	0.612196	-0.981428	-0.954084	-1.03461	-0.269349	0.075809	-0.253062	0	-1	-1	-1	0	1	1	2
ANKRD20A9P	0	-1.44685	-1.33999	-1.20818	0.18705	-0.879874	-0.871626	-0.75547	-1	-1	-1	0	0	0	0	2
ANKRD28	0	-0.229687	-0.451214	-0.962388	-0.350638	-0.412667	-0.917344	-1.05525	0	0	-1	0	0	0	0	2
ANKRD35	0	0.106368	-0.989414	-1.55814	-0.572724	-0.841638	-0.695075	-1.77873	0	-1	-1	0	0	0	0	2
ASAP2	0	0.558783	0.112799	-0.62747	0.191351	0.597952	0.550336	-0.421952	0	0	-1	0	0	0	0	2
ASPRV1	0	-0.454151	-0.238764	-0.680239	-0.116904	-0.628261	-0.100937	-0.587125	0	0	-1	0	0	0	0	2
BACE1	0	-0.359057	-0.544065	-1.08368	0.420372	-0.105374	0.694287	-0.724427	0	0	-1	0	0	1	0	2
BCDIN3D	0	-0.352371	-0.228865	-0.806514	-0.287475	-0.818938	-0.603238	-1.00087	0	0	-1	0	0	0	0	2
BE613848	0	-0.597961	-0.484395	-0.699343	-0.316864	-0.395416	-0.60161	-0.45687	0	0	-1	0	0	0	0	2
C16orf95	0	-0.312887	-0.346551	-0.828825	-0.399793	-0.585725	-0.501713	-1.12164	0	0	-1	0	0	0	0	2
C19orf54	0	-0.468725	-0.503586	-0.620627	0.0228491	-0.128133	-0.0106723	-0.324574	0	0	-1	0	0	0	0	2
C1orf54	0	-0.0724761	-0.633441	-1.17673	-0.184094	0.0610381	0.714061	-0.356503	0	0	-1	0	0	0	0	2
C3orf17	0	-0.298446	-0.439473	-0.617408	0.0216644	-0.397754	-0.229053	-0.635678	0	0	-1	0	0	0	0	2
CCDC109B	0	-1.19608	-1.41581	-2.00404	-1.879	-2.05032	-0.632165	-0.586492	0	0	-1	-1	0	1	1	2
CD59	0	-0.584261	-0.264855	-0.852359	0.128311	-0.166846	-0.42359	-0.291417	0	0	-1	0	0	0	0	2
CDKN1C	0	0.842973	-1.30045	-1.178	-1.22332	-0.495184	0.489096	-1.03734	0	0	-1	-1	0	1	0	2
CHD3	0	-0.0955625	-0.334093	-0.752041	-0.025264	-0.0020589	-0.0774177	-0.490887	0	0	-1	0	0	0	0	2
CLN3	0	-0.15524	-0.705375	-0.655231	-0.313766	-0.689381	-0.348417	-0.2617	0	-1	-1	0	0	0	0	2
CTNNA1	0	0.057238	-0.48777	-0.81025	-0.271214	-0.507005	-0.0800069	-0.387921	0	0	-1	0	0	0	0	2
CTSF	0	-1.29715	-1.33135	-1.07499	-0.663071	-1.63263	-0.950165	-1.22226	-1	-1	-1	-1	0	1	0	2
CTTNBP2NL	0	0.180324	-0.226945	-1.01549	-0.00463733	-0.285037	0.303135	-0.178413	0	0	-1	0	0	0	0	2
CYP2E1	0	0.0189892	-0.383234	-0.775602	0.171895	0.0268956	0.192525	-0.466697	0	0	-1	0	0	0	0	2
CYP51A1	0	-0.602472	-0.566834	-0.946822	-0.0288791	-0.932412	-0.760887	-0.693717	0	0	-1	0	0	0	0	2
DBT	0	-0.327246	-0.357403	-0.734545	-0.378627	-0.918159	-0.476625	-0.915273	0	0	-1	0	0	0	0	2
DCP1A	0	0.0133634	0.024077	-0.74723	-0.460918	-0.603525	0.393129	-0.431783	0	0	-1	0	0	0	0	2
DERL3	0	-0.311779	-0.621258	-0.32485	-0.162527	-0.0599688	-0.296226	-0.395479	0	-1	0	0	0	0	0	2
DGKZ	0	-0.242268	-0.324341	-0.735765	-0.267193	-0.381934	-0.659211	-0.62226	0	0	-1	0	0	0	0	2
DHCR24	0	-0.42066	-0.637221	-1.63407	-0.313699	-0.331734	-0.592487	-0.759206	0	0	-1	0	0	0	0	2
DIAPH2	0	-0.0303812	0.183332	-0.630084	-0.0101642	0.192586	0.434057	-0.156564	0	0	-1	0	0	0	0	2
DLX1	0	-0.324854	-0.152802	-1.18452	-0.0983028	-0.08711	-0.306897	-0.738276	0	0	-1	0	0	0	0	2
DNPEP	0	-0.211218	-0.383274	-0.622735	-0.179841	-0.335815	-0.211821	-0.380819	0	0	-1	0	0	0	0	2
DPYSL2	0	0.308501	-0.818462	-1.2722	-0.544204	-0.969404	-0.595391	-1.19859	0	0	-1	0	0	0	0	2
DSTYK	0	-0.122682	-0.274108	-0.648634	-0.237897	-0.311987	-0.621656	-0.642388	0	0	-1	0	0	0	0	2
E2F2	0	-0.0228438	-0.394362	-0.732192	0.248452	-0.114108	0.0716854	-0.419998	0	0	-1	0	0	0	0	2
EDC4	0	-0.171024	-0.369906	-0.649414	-0.161599	-0.391822	-0.661841	-0.794894	0	0	-1	0	0	0	0	2
ENST00000421616	0	0.0106085	-0.512034	-0.907997	-0.124493	-0.154883	-0.702199	-0.155375	0	0	-1	0	0	0	0	2
ENST00000443546	0	-0.447514	-0.85668	-1.3874	-0.170039	-0.53854	-0.382806	-0.558756	0	-1	-1	0	0	0	1	2
ENST00000444775	0	-0.0659376	-0.839963	-1.08331	0.0323712	-0.0982843	-0.706677	-0.839807	0	-1	-1	0	0	0	0	2
EPB41L1	0	0.0796138	-0.820182	-0.967161	-0.583027	-0.654605	-0.574037	-0.721445	0	-1	-1	0	0	0	0	2
EPB41L2	0	-0.668107	-0.214179	-1.06468	0.116327	-0.942556	0.300658	-0.192881	0	0	-1	0	0	0	0	2
EPHA1	0	-0.138398	-0.47046	-0.963828	-0.102442	-0.213579	-0.504503	-0.584918	0	0	-1	0	0	0	0	2
EPHB6	0	-1.24981	-1.00317	-1.36252	-0.0347861	-1.17952	-0.290022	-1.72644	-1	-1	-1	0	0	0	0	2
FADS1	0	-2.14786	-0.459716	-2.92651	0.757451	-1.8415	-0.102436	-1.79146	0	0	-1	0	0	0	0	2
FADS2	0	-0.934155	-0.172418	-1.16602	0.564634	-0.277341	0.172476	-0.268343	0	0	-1	0	0	0	0	2
FAM105A	0	-1.50788	-1.36827	-1.69066	-0.682573	-1.74859	-1.4702	-1.61474	0	0	-1	0	0	0	0	2
FAM161B	0	-0.0867771	-0.49981	-0.719653	-0.236878	-0.421744	-0.116117	-0.773956	0	0	-1	0	0	0	0	2
FAM201A	0	-1.36557	0.291667	-1.14938	-0.519985	-1.13492	-0.944043	-1.22686	-1	0	-1	0	0	0	0	2
FBXO48	0	-0.196056	-0.181634	-0.737759	-0.16966	-0.68717	-0.211227	-0.161236	0	0	-1	0	0	0	0	2
FCRL2	0	-1.19308	-1.23215	-1.1317	-0.993222	-1.14777	-1.02508	-1.07339	0	0	0	-1	0	0	0	2
FDFT1	0	-0.527626	-0.480191	-0.938804	0.360722	-0.355781	-0.257695	-0.402947	0	0	-1	0	0	0	0	2
FIGNL2	0	-0.0191824	-0.474779	-0.744926	0.114932	-0.0463592	0.0672145	-0.543011	0	0	-1	0	0	0	0	2
FLJ45482	0	-0.55323	-0.561913	-0.873932	-0.163142	-0.389888	-0.759926	-0.856982	0	0	-1	0	0	0	0	2
FLOT2	0	-0.17711	-0.563878	-0.611359	-0.120994	-0.338087	-0.253477	-0.678034	0	0	-1	0	0	0	0	2
FNBP1L	0	-1.62273	-1.15529	-1.55206	-0.760965	-2.19113	-1.26574	-1.57154	-1	-1	-1	-1	0	0	0	2
FOXN4	0	-0.433284	-0.357968	-0.798101	-0.20001	-0.710521	-0.597886	-1.39329	0	0	-1	0	0	0	0	2
GALNT12	0	0.307023	-0.842204	-0.569912	-0.133993	-0.107998	-0.0919591	-0.0286996	0	-1	0	0	0	0	0	2
GALNT6	0	0.0531919	-0.12952	-0.628597	-0.396914	-0.195549	-0.114996	-0.407573	0	0	-1	0	0	0	0	2
GAMT	0	-0.717651	-0.780385	-0.435241	-0.177588	-0.463413	-0.660043	-0.73836	0	-1	0	0	0	0	0	2
GIPC1	0	0.257183	-0.577569	-1.03153	0.420393	0.217079	0.478364	-0.172423	0	0	-1	0	0	0	0	2
GLIPR1	0	0.0899746	-1.40448	-1.51568	-0.966908	-1.39627	-0.813781	-0.572075	0	-1	-1	-1	0	1	1	2
GNB4	0	-0.256709	-0.384886	-0.724065	-0.237028	-0.26202	0.274443	-0.16832	0	0	-1	0	0	0	0	2
GSTM1	0	-0.205468	-0.542853	-0.835352	-0.342729	-0.432335	-0.465933	-0.860245	0	0	-1	0	0	0	0	2
GSTM2	0	-0.245965	-0.706794	-1.00567	-0.241673	-0.711981	-0.663052	-0.669066	0	-1	-1	0	0	0	0	2
H19	0	-0.922594	-1.19187	-2.24704	0.100518	0.326041	-0.72087	-1.46259	0	-1	-1	0	0	0	0	2
HIST1H2AB	0	-0.34851	-0.325086	-0.790898	-0.359792	-0.457862	-0.501728	-0.835223	0	0	-1	0	0	0	0	2
HIST1H2BB	0	-0.139927	0.0130072	-0.646747	-0.148617	-0.339602	-0.288602	-0.74567	0	0	-1	0	0	0	0	2
HMGCR	0	-0.659152	-0.618244	-0.990063	-0.104266	-0.955917	-0.56265	-0.576355	0	0	-1	0	0	0	0	2
HMGCS1	0	-0.940744	-0.515271	-1.20194	0.355213	-0.905046	-0.288315	-0.189552	0	0	-1	0	0	0	0	2
HS3ST3B1	0	-0.697626	-0.421084	-0.92129	-0.152947	-0.185839	-1.1711	-0.274061	0	0	-1	0	0	0	0	2
ICK	0	-0.197127	-0.396185	-1.00656	-0.0420998	-0.251913	-0.241031	-1.00185	0	0	-1	0	0	0	0	2
IGLL1	0	-0.425088	-0.736877	-0.989458	-0.450861	-0.530203	-1.05831	-0.957069	0	-1	-1	0	0	0	0	2
IL6R	0	-0.351479	-0.588799	-1.40013	0.275117	-0.33878	-0.525921	-0.60438	0	0	-1	0	0	0	0	2
ING4	0	-0.404689	-0.821834	-0.597697	0.184235	-0.174705	-0.0352231	-0.355504	0	-1	0	0	0	0	0	2
INSIG1	0	-1.22069	-0.359505	-1.6518	0.56194	-0.983121	-0.268483	-0.772602	0	0	-1	0	0	0	0	2
INTS6	0	-0.183397	-0.4736	-0.631723	-0.262527	-0.527662	-0.603975	-0.479524	0	0	-1	0	0	0	0	2
IRF8	0	0.377164	-0.47959	-1.40093	-0.980201	-0.798032	0.539003	-0.507852	0	0	-1	-1	0	1	1	2
ITGA7	0	-0.0902674	-0.545867	-1.55068	-0.61546	-1.07838	-0.828755	-1.14749	0	0	-1	-1	0	0	0	2
ITPR3	0	-0.141521	-1.14415	-2.27761	-1.19142	-1.29735	-0.894137	-1.86682	0	-1	-1	-1	0	1	1	2
KCNK17	0	-0.6444	-1.1437	-1.1539	-0.370582	-0.643752	-0.745035	-0.865596	0	-1	-1	0	0	0	0	2
KIAA0922	0	-0.0453282	-0.889306	-0.7725	-0.260482	-0.507918	-0.786322	-0.320715	0	-1	-1	0	0	0	1	2
KLHL24	0	-0.479992	-0.828992	-0.43289	-0.102426	-0.761401	-0.28838	-0.40782	0	-1	0	0	0	0	0	2
KLHL28	0	-0.412308	-0.331292	-0.850594	-0.194279	-0.788906	-0.52642	-0.480098	0	0	-1	0	0	0	0	2
LACTB2	0	-1.36649	-0.836922	-0.452984	-0.0532605	-1.29484	-0.41985	-0.264433	-1	-1	0	0	0	0	0	2
LDLR	0	-0.322538	-0.463184	-1.42984	0.360635	-0.735847	0.306311	0.126757	0	0	-1	0	0	0	0	2
LINC00263	0	-0.372943	-0.118652	-0.754554	0.298241	-0.829822	0.380672	-0.512214	0	0	-1	0	0	0	0	2
LOC100128563	0	-0.636702	-0.716659	-1.26621	-0.13623	-0.669694	-1.55293	-0.758322	0	0	-1	0	0	0	0	2
LOC100130275	0	-0.593388	-1.51559	-2.53892	-0.342717	-0.931637	-0.476436	-1.11601	0	-1	-1	0	0	1	1	2
LOC100132077	0	-0.873114	-0.548739	-0.603229	-0.169967	-0.89818	-0.811612	-0.725259	-1	0	-1	0	0	0	0	2
LOC100506459	0	-0.222309	-0.645496	-0.499856	-0.448285	-0.732886	-0.129799	-0.078237	0	-1	0	0	0	1	1	2
LOC100506472	0	-0.42346	-0.193174	-0.778139	-0.187952	-0.445445	-0.515889	-0.800745	0	0	-1	0	0	0	0	2
LOC100507094	0	-0.870375	-1.1726	-1.48161	-0.749944	-0.925691	-1.45797	-1.52354	0	0	-1	0	0	0	0	2
LOC100652751	0	-0.748226	-0.584174	-1.674	-0.0182364	-1.07684	-0.558524	-1.15305	0	0	-1	0	0	0	0	2
LOC646762	0	-0.913381	-0.251914	-0.644539	-0.127209	-0.769204	-0.412203	-0.757917	-1	0	-1	0	0	0	0	2
LPL	0	-1.53035	0.00101406	-0.629409	0.255714	-1.44488	-0.322377	-0.605074	-1	0	0	0	0	0	0	2
LRRC20	0	-0.0707831	-0.188764	-0.858905	0.0706192	0.186196	-0.219583	-1.36595	0	0	-1	0	0	0	0	2
LSS	0	-0.24007	-0.491007	-0.934412	0.206248	-0.756931	-0.611327	-0.670456	0	0	-1	0	0	0	0	2
LTA4H	0	-0.130133	-0.370436	-0.797407	0.108749	0.0707201	-0.242641	-0.403518	0	0	-1	0	0	0	0	2
LUZP1	0	-0.0816523	-0.522226	-1.02022	-0.486759	-0.570366	-0.714835	-0.713949	0	0	-1	0	0	0	0	2
MAGEH1	0	-0.882901	-0.288496	-0.546719	0.045435	-0.665736	-0.118351	-0.736076	-1	0	0	0	0	0	0	2
MAP2K6	0	-0.168793	-0.949671	-1.17019	-0.0398107	-0.419961	-0.537026	-1.13691	0	0	-1	0	0	0	0	2
MAPK14	0	-0.0805667	-0.395106	-0.616102	0.103532	-0.279976	-0.433176	-0.337885	0	0	-1	0	0	0	0	2
MAT2B	0	-0.057914	-0.207025	-0.949509	-0.226873	-0.405594	0.114608	-0.714482	0	0	-1	0	0	0	0	2
MLYCD	0	-0.312756	-0.537194	-0.833062	0.197262	-0.0839598	-0.217798	-0.647647	0	0	-1	0	0	0	0	2
MPND	0	-0.175318	-0.563155	-0.75784	-0.0843222	-0.40064	-0.748758	-0.922107	0	0	-1	0	0	0	0	2
MYH10	0	-0.55144	-0.639226	-0.977032	-0.203187	-0.678477	-0.780075	-0.711968	0	0	-1	0	0	0	0	2
N4BP2	0	-0.128046	-0.422381	-0.776588	-0.226625	-0.264897	0.0947762	-0.333409	0	0	-1	0	0	0	0	2
NPC1	0	-0.353534	-0.621127	-0.368279	0.149576	-0.395466	-0.0743538	-0.0216684	0	-1	0	0	0	0	0	2
NPW	0	-0.348181	-0.597208	-0.892737	-0.42928	-0.434929	-0.657502	-0.728528	0	0	-1	0	0	0	0	2
O3FAR1	0	-0.170669	-1.03308	-1.42125	-0.932301	-0.955155	-0.624153	-0.897766	0	-1	-1	-1	0	1	1	2
OR2T33	0	-0.33063	-1.00301	-0.68533	-0.186417	-0.180942	-0.472247	-0.585306	0	-1	0	0	0	0	0	2
OXA1L	0	-0.372169	-0.521198	-0.616427	0.0375948	-0.293241	-0.244628	-0.538052	0	0	-1	0	0	0	0	2
PACRG	0	-0.0404009	-0.234574	-0.649008	-0.021443	-0.333025	-0.363918	-0.551904	0	0	-1	0	0	0	0	2
PAN3	0	-0.268186	-0.514345	-0.7023	-0.043939	-0.291273	-0.182556	-0.359554	0	0	-1	0	0	0	0	2
PAQR8	0	-0.359349	-0.495998	-0.822467	-0.189063	-0.348321	-0.0546172	-0.355491	0	0	-1	0	0	0	0	2
PARP3	0	-0.503115	-0.408822	-0.639826	-0.342106	-0.395222	-0.226592	-0.602649	0	0	-1	0	0	0	0	2
PDK2	0	0.313525	-0.413694	-0.649644	-0.340755	0.0578486	-0.110998	-0.619534	0	0	-1	0	0	0	0	2
PERP	0	-0.997873	0.181848	-0.257775	-0.222509	-1.01952	-0.014329	-0.383792	-1	0	0	0	0	0	0	2
PI4K2A	0	-0.169505	-0.570502	-0.965302	-0.0562727	-0.402316	-0.215075	-0.586518	0	0	-1	0	0	0	0	2
PLAUR	0	-0.138689	-0.722961	-1.22297	-0.565663	-1.31808	0.00887326	0.394849	0	0	-1	0	0	1	1	2
PLD2	0	-0.309728	-1.02379	-1.02165	-0.449049	-0.891852	-0.701216	-0.345136	0	-1	-1	0	0	0	0	2
PLEKHA5	0	-0.549933	-0.63331	-0.789499	-0.302753	-1.15281	-0.518962	-0.696455	0	0	-1	0	0	0	0	2
PORCN	0	-0.176898	-0.253761	-0.702785	-0.21982	-0.0884408	-0.471768	-0.964854	0	0	-1	0	0	0	0	2
POTEF	0	-0.273667	-0.553599	-0.665192	-0.0550826	-0.227422	-0.219279	-0.292086	0	0	-1	0	0	0	0	2
PPFIBP1	0	0.00422197	-0.0880709	-1.0153	-0.507427	-0.440918	0.0678631	-0.632393	0	0	-1	0	0	0	0	2
PPP1CA	0	-0.33085	-0.553579	-0.630601	-0.00234831	-0.386812	-0.414301	-0.394432	0	0	-1	0	0	0	0	2
PRF1	0	-0.0303439	-0.48531	-0.903798	-0.176966	-0.083217	-0.138072	0.0378093	0	0	-1	0	0	0	0	2
PSTPIP1	0	0.225994	-0.0972491	-0.710389	-0.0239078	-0.0705418	0.0115023	-0.645574	0	0	-1	0	0	0	0	2
RAB11FIP5	0	-0.0412911	-0.103701	-0.688036	0.410406	-0.173571	0.271846	-0.258258	0	0	-1	0	0	0	0	2
RMI2	0	-0.271947	-0.477048	-0.631052	0.199227	0.076139	0.151823	-0.375714	0	0	-1	0	0	0	0	2
RNF41	0	-0.427958	-0.609278	-0.67598	-0.462565	-0.817305	-0.57627	-0.584302	0	-1	-1	0	0	0	0	2
RRAS	0	0.108098	-0.543505	-0.900725	-0.373198	-0.680878	0.0262292	-0.398531	0	0	-1	0	0	0	0	2
RTN4RL1	0	-0.000209397	-1.12163	-1.11625	-0.193295	-0.491367	-0.728744	-0.907473	0	0	-1	0	0	0	0	2
SDCBP2	0	-0.492571	-0.608967	-0.841201	-0.4197	-0.953649	-0.501696	-0.494068	0	0	-1	0	0	0	0	2
SESN3	0	-0.778626	-0.877352	-1.62133	-0.601756	-0.93695	-1.63334	-1.26144	0	0	-1	0	0	0	0	2
SIDT2	0	-0.12186	-0.625458	-0.650718	-0.277927	-0.493828	-0.301487	0.00577396	0	0	-1	0	0	0	1	2
SIPA1L1	0	-0.152872	-0.304293	-0.859244	-0.102502	-0.459321	0.38012	-0.195733	0	0	-1	0	0	1	1	2
SLC25A1	0	-0.360169	-1.00158	-1.07571	0.475896	-0.0785104	-0.241722	-0.419453	0	-1	-1	0	0	0	0	2
SLC25A37	0	-0.174017	-0.237385	-0.667535	-0.205562	-0.180688	-0.475253	-0.78252	0	0	-1	0	0	0	0	2
SLC27A1	0	-0.120145	-0.79083	-1.0777	-0.579587	-0.664398	-0.623823	-0.668284	0	-1	-1	0	0	0	1	2
SLC2A3	0	-0.38513	-0.514289	-0.987858	-0.26498	-1.16226	0.142886	0.0431774	0	0	-1	0	0	1	1	2
SLC6A16	0	-0.430107	-0.144427	-0.671188	-0.134454	-0.0334586	-0.324903	-0.407947	0	0	-1	0	0	0	0	2
SMPD3	0	0.131255	-0.826528	-1.19222	0.0431885	-1.16546	-0.0203465	-0.0915823	0	-1	-1	0	0	0	1	2
SNX30	0	0.0129137	-0.293701	-0.512117	-0.38001	-0.436417	-0.091365	-0.243887	0	0	0	0	0	0	1	2
ST5	0	-0.0883426	-0.994344	-1.22993	-0.917594	-1.00212	-0.527103	-0.904808	0	-1	-1	-1	0	1	1	2
SYT11	0	-0.283277	-0.262912	-0.808122	0.13794	-0.662131	0.530336	-0.254071	0	0	-1	0	0	0	0	2
TFAP2A	0	-0.576006	-0.806838	-1.75075	-0.858282	-1.26987	-0.866348	-1.43849	0	-1	-1	-1	0	0	1	2
THAP10	0	-0.8147	-0.529219	-1.07712	0.101743	-0.568256	0.00793298	-0.761904	-1	0	-1	0	0	0	0	2
THC2540172	0	-0.149566	-0.202035	-0.685603	-0.226355	-0.30368	-0.24235	-0.685805	0	0	-1	0	0	0	0	2
TM7SF2	0	-0.461854	-0.836299	-0.79445	0.587536	-0.0398791	-0.288384	-0.410439	0	-1	-1	0	0	0	0	2
TNN	0	-0.0166038	-0.815188	-1.09544	-0.378353	0.0442355	0.301809	-0.342192	0	-1	-1	0	0	1	1	2
TPM1	0	-0.0464143	-0.635546	-0.793344	0.150769	-0.229865	-0.33303	-0.598884	0	-1	-1	0	0	0	0	2
TPX2	0	-0.101439	-0.24824	-0.700123	0.00244259	-0.236848	-0.302369	-0.448964	0	0	-1	0	0	0	0	2
TSC22D3	0	-0.495984	-0.624421	-1.30292	0.0566266	-0.794202	0.24438	-0.24455	0	0	-1	0	0	0	0	2
TTC9C	0	-0.499759	-0.610209	-0.652289	0.230321	-0.229084	-0.17885	-0.135961	0	-1	-1	0	0	0	0	2
TXNRD2	0	-0.335614	-0.483472	-0.645232	0.0166072	-0.317998	-0.482156	-0.684879	0	0	-1	0	0	0	0	2
USP11	0	-0.240569	-0.596051	-0.761009	-0.220311	-0.352398	0.0875544	-0.327765	0	0	-1	0	0	0	0	2
USP32P2	0	-0.151196	-0.239687	-0.852996	-0.372725	-0.478128	-0.524277	-0.616836	0	0	-1	0	0	0	0	2
UVRAG	0	-0.622432	-0.327197	-0.776186	-0.0289304	-0.768411	-0.36649	-0.618008	0	0	-1	0	0	0	0	2
WRAP73	0	-0.202786	-0.222845	-0.648931	-0.141224	-0.443926	-0.481919	-0.718197	0	0	-1	0	0	0	0	2
XLOC_001908	0	-0.0502475	-0.756234	-0.281799	-0.281984	-0.105101	-0.00379523	-0.220887	0	-1	0	0	0	1	0	2
XLOC_003849	0	-0.507679	-1.30511	-1.45464	-0.0328285	-0.719037	-1.14331	-1.11441	0	0	-1	0	0	0	0	2
XLOC_004293	0	-0.769119	-0.688102	-1.1504	0.244748	0.030914	-0.45305	-0.929759	0	0	-1	0	0	0	0	2
XLOC_005119	0	-0.192314	-0.573917	-0.97788	-0.73914	-0.679628	-0.208953	-0.563423	0	0	-1	-1	0	1	1	2
XLOC_006973	0	0.178802	-0.302646	-0.835651	0.413437	0.280421	-0.0914368	-0.0309869	0	0	-1	0	0	0	0	2
XLOC_007080	0	-0.36054	0.00225339	-0.606545	-0.0588895	-0.209599	-0.01025	-0.797845	0	0	-1	0	0	0	0	2
XLOC_008583	0	-0.452807	-0.0603797	-0.723599	0.445622	-0.694554	0.427595	-0.260387	0	0	-1	0	0	0	0	2
XLOC_011559	0	0.193578	-0.0138627	-0.611519	-0.594115	-0.383784	0.312765	0.0932629	0	0	0	0	0	0	1	2
XLOC_012184	0	-0.541738	-0.777051	-0.803723	-0.485715	-0.715411	-0.892413	-0.894792	0	0	-1	0	0	0	0	2
XLOC_012192	0	-0.564217	-0.765983	-0.572679	0.140368	-0.433006	-0.368248	-0.148079	0	-1	0	0	0	0	0	2
XLOC_l2_004115	0	-0.0608547	-0.257449	-0.624373	0.164084	0.07622	0.180216	-0.0422292	0	0	-1	0	0	0	0	2
XLOC_l2_009285	0	-0.335025	-0.412309	-0.808485	-0.429051	-0.376307	-0.636971	-0.653021	0	0	-1	0	0	0	0	2
XLOC_l2_011011	0	-0.522053	-0.611529	-0.650408	-0.187864	-0.334431	-0.600328	-0.67677	0	0	-1	0	0	0	0	2
XLOC_l2_013458	0	-0.328069	-0.418416	-0.601704	-0.327964	-0.614239	-0.451571	-0.696743	0	0	-1	0	0	0	0	2
YOD1	0	-0.991793	-0.520015	-1.15969	0.0204116	-1.23873	-0.385511	-0.65064	-1	0	-1	0	0	0	0	2
ZFP14	0	-0.633426	-0.808653	-0.81601	-0.0969594	-0.535317	-0.349696	-0.557907	0	-1	-1	0	0	0	0	2
ZFP30	0	-0.392637	-0.464324	-0.764552	-0.197037	-0.669018	-0.711058	-0.833353	0	0	-1	0	0	0	0	2
ZKSCAN1	0	-0.277804	-0.418774	-0.728967	-0.0350783	-0.395691	-0.441905	-0.544842	0	0	-1	0	0	0	0	2
ZMIZ2	0	-0.241971	-0.23856	-0.873242	-0.0574979	-0.619311	0.120179	-0.537609	0	0	-1	0	0	0	0	2
ZNF138	0	0.0590165	-0.107886	-0.653257	-0.0979322	-0.0473805	0.0459106	-0.629524	0	0	-1	0	0	0	0	2
ZNF141	0	-0.34951	-0.435123	-0.685639	-0.0689394	-0.219929	-0.1258	-0.314663	0	0	-1	0	0	0	0	2
ZNF277	0	-0.543587	-0.40187	-0.450799	-0.571384	-0.83458	-0.0449115	-0.445493	0	0	0	0	0	1	0	2
ZNF284	0	-0.325303	-0.521519	-0.824078	-0.250647	-0.530344	-0.473789	-0.522289	0	0	-1	0	0	0	0	2
ZNF322	0	-0.762135	-0.632044	-0.600656	-0.246458	-1.14128	-0.703722	-0.545269	-1	0	-1	0	0	0	0	2
ZNF33B	0	-0.70486	-0.601489	-0.796519	-0.113642	-0.603326	-0.551799	-0.689751	0	0	-1	0	0	0	0	2
ZNF397	0	-0.412553	-0.110996	-0.669745	-0.184577	-0.586537	-0.308671	-0.499499	0	0	-1	0	0	0	0	2
ZNF585A	0	-0.466278	-0.453412	-0.676016	0.088205	-0.513603	-0.0263915	-0.0288132	0	0	-1	0	0	0	0	2
ZNF627	0	-0.526847	-0.67713	-0.653169	-0.447953	-0.871056	-0.708276	-0.876832	0	-1	-1	0	0	0	0	2
ZNF629	0	0.141799	-0.286552	-0.917751	-0.439303	-0.154507	0.147212	-0.981924	0	0	-1	0	0	0	0	2
ZNF729	0	-0.341569	-0.471599	-0.629024	0.114436	-0.0728382	0.0353075	-0.0820912	0	0	-1	0	0	0	0	2
ZNF732	0	-0.319233	-0.448185	-0.614262	0.127656	0.0299688	0.121264	-0.166447	0	0	-1	0	0	0	0	2
ZNF736	0	-0.264045	-0.415361	-0.603175	-0.0451373	-0.120434	-0.380153	-0.29798	0	0	-1	0	0	0	0	2
A_24_P15502	0	-0.525765	-0.460832	-0.890412	0.290965	0.174445	1.27902	0.878385	0	0	-1	0	0	1	1	3
A_32_P101860	0	0.260053	0.25298	0.973537	1.41526	1.77116	3.02165	3.00138	0	0	0	1	0	0	0	3
A_33_P3239102	0	0.18852	-0.370068	-0.732719	0.349972	0.287956	0.905021	0.212506	0	0	-1	0	0	0	0	3
A_33_P3239659	0	-0.0701455	0.0145423	0.0859053	0.769049	0.61589	1.14687	1.49575	0	0	0	1	0	0	0	3
A_33_P3301097	0	0.0814339	-0.131347	-0.414468	0.964119	0.631299	1.43139	0.907906	0	0	0	1	0	0	0	3
A_33_P3327140	0	0.0833989	-0.467894	-0.745089	0.158164	0.212179	0.820653	0.00113979	0	0	-1	0	0	1	0	3
A_33_P3329740	0	0.1847	0.11155	0.133125	1.16427	0.887401	1.72528	1.69454	0	0	0	1	0	0	0	3
A_33_P3372207	0	0.482832	-0.160276	0.109607	0.882079	0.655936	1.33476	1.13919	0	0	0	1	0	0	0	3
ACOT9	0	-0.076801	-0.18398	-0.373834	-0.433888	-0.719191	0.336102	0.60636	0	0	0	0	0	0	1	3
ACVRL1	0	0.0158888	-0.37173	-0.385006	0.0915294	0.482142	1.94193	0.614742	0	0	0	0	0	1	0	3
ADAR	0	-0.0482823	0.051055	0.168408	0.743317	0.873865	1.34482	1.4304	0	0	0	1	0	0	0	3
AIM1L	0	0.0879662	-0.198965	0.13849	0.627674	0.214723	0.688443	0.924864	0	0	0	1	0	0	0	3
AKAP7	0	-1.33301	-0.182292	-0.0240632	0.823982	-0.678231	1.26292	1.04272	-1	0	0	1	0	0	0	3
AKT3	0	-0.897496	-0.122789	-0.835979	0.149524	-0.824083	0.778667	-0.0716717	0	0	-1	0	0	0	0	3
ALPK1	0	-0.254649	-0.149397	-0.193592	0.600005	0.390879	0.783647	0.887386	0	0	0	1	0	0	0	3
ANKDD1A	0	-0.0844763	-0.227511	-0.258799	0.05731	0.1648	0.479425	0.490834	0	0	0	0	0	0	1	3
ANXA6	0	-0.138182	-0.207075	-0.466664	-0.254081	-0.19622	0.719118	-0.0773647	0	0	0	0	0	1	0	3
APOBEC3B	0	-0.159721	-0.336049	-0.412948	0.428228	0.0437882	0.859626	0.544432	0	0	0	0	0	1	0	3
APOBEC3D	0	-0.347474	-0.0257864	-0.158614	0.635094	0.478795	1.1532	0.659174	0	0	0	1	0	0	0	3
APOBEC3F	0	0.0492131	0.0330525	0.262575	1.2511	1.29703	1.7869	1.92635	0	0	0	1	0	0	0	3
APOBEC3H	0	-0.0460911	-0.224879	-0.455974	0.469013	0.282635	2.13406	0.873608	0	0	0	0	0	1	0	3
APOL2	0	0.276266	0.0365936	0.166185	1.54964	1.79077	2.7038	2.5315	0	0	0	1	0	0	0	3
APOL3	0	0.427622	0.354006	0.252996	0.803446	0.781596	1.30145	0.777748	0	0	0	1	0	0	0	3
APOL6	0	-0.527686	0.0518975	-0.0142421	1.79313	2.06766	3.26692	3.00998	0	0	0	1	0	0	0	3
AQP9	0	-0.0647963	0.149122	0.762031	0.984527	0.960652	3.64642	2.98375	0	0	0	0	0	1	0	3
ARG2	0	0.131756	0.0277229	-0.407995	-0.15664	-0.107116	0.294647	0.383956	0	0	0	0	0	0	1	3
ARHGAP18	0	0.363598	-0.271496	-0.248314	0.374659	0.16428	0.69987	1.08035	0	0	0	0	0	0	1	3
ARHGAP25	0	0.165035	-0.333339	-0.416525	0.634185	0.344709	1.24113	1.19	0	0	0	1	0	0	0	3
ARHGEF15	0	-0.0997566	-0.28709	-0.320866	0.285721	0.152765	0.819431	0.449306	0	0	0	0	0	1	0	3
ASPHD2	0	-0.279165	0.30985	0.0990968	1.7898	1.40224	2.64039	2.01892	0	0	0	1	0	0	0	3
ATF3	0	-0.433263	-0.199379	-0.335894	-0.765482	-0.769788	0.232706	-0.0199869	0	0	0	-1	0	0	0	3
BANK1	0	-0.0806747	0.0541418	0.473632	0.94844	0.619612	1.95229	2.22284	0	0	0	1	0	0	0	3
BAZ2B	0	-0.0313651	-0.290372	-0.0239131	1.11212	0.770992	1.53876	1.98747	0	0	0	1	0	0	0	3
BCL3	0	0.333795	0.354867	0.524205	2.44025	1.31271	3.49991	2.49049	0	0	0	1	0	0	0	3
BIRC3	0	0.250163	0.946318	0.317009	3.52008	1.69403	4.57611	3.17922	0	0	0	1	0	0	0	3
BLOC1S2	0	0.0122776	0.220947	0.288805	1.03736	0.867728	1.46299	1.28097	0	0	0	1	0	0	0	3
BLVRA	0	-0.193155	0.967991	0.662959	1.20163	1.16514	3.03146	2.39211	0	0	0	1	0	0	0	3
BMPR2	0	-0.290649	-0.0839437	-0.327487	0.263058	0.0994715	1.23001	0.923679	0	0	0	0	0	1	0	3
BRI3	0	-0.0395353	-0.00665587	-0.346674	1.28291	1.02833	1.73699	1.65075	0	0	0	1	0	0	0	3
BST2	0	-0.248134	0.339394	-0.284893	1.36371	1.66176	2.79352	2.47077	0	0	0	1	0	0	1	3
C19orf38	0	-0.236549	0.439857	-0.528887	2.17507	1.44816	2.86752	2.70539	0	0	0	1	0	0	1	3
C19orf66	0	0.100574	-0.206086	-0.185627	0.728669	1.04419	1.84135	1.60385	0	0	0	1	0	0	0	3
C3	0	0.513914	0.924089	0.666668	2.84742	1.89857	4.2655	3.42141	0	0	0	1	0	0	0	3
C3orf71	0	0.510175	0.773221	0.813157	1.02169	1.18615	2.04081	1.7395	0	0	1	1	0	0	0	3
C4orf33	0	0.106001	0.240336	0.0884702	1.11764	1.06284	1.93574	1.75103	0	0	0	1	0	0	0	3
C4orf34	0	-0.0245138	-0.835706	0.114358	0.863669	0.638569	2.21139	2.43986	0	0	0	0	0	1	0	3
C5AR1	0	-0.380784	-0.70796	-0.413261	-0.628535	-0.67782	1.51292	1.66826	0	0	0	0	0	1	1	3
C5orf20	0	-0.229513	-0.584464	-0.290524	-0.763324	-0.344127	0.337941	-0.340511	0	0	0	-1	0	1	0	3
C5orf27	0	0.0269367	0.166789	0.00929007	2.26389	1.80962	2.93171	3.13798	0	0	0	1	0	0	0	3
C5orf32	0	-0.272935	0.390078	-0.544473	1.13319	0.925798	1.60499	1.98022	0	0	0	1	0	0	0	3
C5orf39	0	0.0582729	0.55969	0.386047	1.33241	2.20397	3.12007	2.77045	0	0	0	1	0	0	0	3
C5orf41	0	-0.239445	-0.0258835	0.308486	1.12156	0.730764	1.60766	1.83037	0	0	0	1	0	0	0	3
C6orf1	0	-0.299143	-0.306928	0.0790613	0.659632	0.333763	0.915918	0.805412	0	0	0	1	0	0	0	3
C7orf74	0	0.440928	0.0616536	0.341685	0.865163	1.09468	1.63887	1.44461	0	0	0	1	0	0	0	3
C8orf31	0	-0.000830684	0.168048	0.0155684	0.746272	0.676541	1.63243	1.27065	0	0	0	1	0	0	0	3
CALHM3	0	0.812125	-0.698039	-0.44458	-0.3234	-0.253056	0.641318	0.175574	0	0	0	0	0	1	0	3
CARD16	0	0.512364	0.312089	0.512922	2.57416	2.61769	3.97594	3.73876	0	0	0	1	0	0	0	3
CARD17	0	0.575049	0.298101	0.416429	2.48603	2.66299	3.94971	3.5937	0	0	0	1	0	0	0	3
CASP1	0	0.982554	1.00751	1.02969	2.34184	2.95463	3.80283	4.30263	0	0	0	1	0	0	0	3
CASP10	0	-0.0299408	-0.200132	-0.0722973	0.909327	0.84262	1.40897	1.51026	0	0	0	1	0	0	0	3
CASP4	0	0.0146576	-0.591935	-0.104739	0.767251	0.593324	1.48886	1.13633	0	0	0	1	0	1	0	3
CASP5	0	0.0233877	-0.239578	0.0109419	0.842132	0.649872	1.61493	1.3185	0	0	0	1	0	0	0	3
CASP7	0	0.0496718	0.237789	0.39419	2.0586	1.83865	2.76427	2.71895	0	0	0	1	0	0	0	3
CATSPER1	0	-0.0324246	-0.0058729	0.363251	1.4106	1.36807	2.38361	1.811	0	0	0	1	0	0	0	3
CCDC147	0	-0.0536224	0.269559	0.232928	0.842256	0.631274	1.18028	1.05506	0	0	0	1	0	0	0	3
CCDC9	0	0.153268	-0.265976	-0.595146	0.367058	0.27273	0.758867	0.383321	0	0	0	0	0	1	1	3
CCL20	0	-0.0187538	0.00975865	-0.144881	1.06372	-0.0743725	1.5301	0.660247	0	0	0	1	0	0	0	3
CCL7	0	0.132322	0.562107	1.542	2.34685	1.89118	4.79908	5.04108	0	0	0	1	0	0	0	3
CCR1	0	0.146785	0.339914	0.494603	2.73776	2.89837	4.31456	4.14135	0	0	0	1	0	0	0	3
CD22	0	0.587353	0.337128	0.805834	0.889288	0.686064	2.02954	1.48634	0	0	0	1	0	0	0	3
CD300A	0	0.110859	-0.0218633	0.292645	1.65056	1.17981	2.27363	2.00502	0	0	0	1	0	0	0	3
CD36	0	0.326011	0.455745	1.04082	0.0270748	0.737971	1.73072	0.69378	0	0	1	0	0	0	0	3
CD53	0	0.360778	-0.863745	-0.175321	1.18616	0.770016	1.72131	1.7982	0	0	0	1	0	1	0	3
CD55	0	-0.237589	-0.0894286	0.196098	0.485723	0.256254	1.00021	1.7094	0	0	0	0	0	0	1	3
CD70	0	-0.568582	0.632071	-0.115714	0.62404	-0.131538	1.11135	0.48477	0	0	0	1	0	0	0	3
CDH23	0	0.093857	-0.231826	-0.135804	0.820495	0.608277	1.21218	0.825318	0	0	0	1	0	0	0	3
CDKL1	0	-0.0243301	-0.0769441	-0.670385	-0.342676	-0.269778	0.671858	0.465641	0	0	0	0	0	0	1	3
CHD2	0	0.0703956	0.0521008	0.205673	0.770825	0.656633	1.08449	1.06121	0	0	0	1	0	0	0	3
CHI3L1	0	1.73065	0.0987436	0.827719	0.355956	1.46255	1.55992	0.22024	1	0	0	0	0	0	0	3
CHMP5	0	-0.0828969	0.0412208	0.06698	0.563474	0.396716	1.71551	1.39258	0	0	0	0	0	1	0	3
CHST15	0	-0.00519493	-0.208574	-0.00877108	2.0077	1.20952	2.69027	2.53055	0	0	0	1	0	0	0	3
CIDECP	0	0.105142	0.126968	0.0294836	0.630752	0.59662	0.975332	0.696051	0	0	0	1	0	0	0	3
CLEC4A	0	0.136682	0.050603	0.372499	0.714206	0.302748	1.04162	1.23258	0	0	0	1	0	0	0	3
CLEC7A	0	0.74084	1.2189	0.488465	1.17804	1.56193	2.73393	2.75336	0	0	0	1	0	0	0	3
CMPK2	0	-0.000136362	0.0359143	0.581334	2.28867	2.7768	5.08751	4.19279	0	0	0	1	0	1	0	3
COL16A1	0	0.231844	-0.491119	-0.302932	0.699887	0.462055	0.997315	0.78979	0	0	0	1	0	0	0	3
CPEB3	0	0.17962	0.25817	0.18029	0.6436	1.00495	1.11375	1.33968	0	0	0	1	0	0	0	3
CSF1R	0	0.224919	-0.59704	-0.56837	0.625031	-0.0861633	1.98815	1.3212	0	0	0	0	0	1	0	3
CSRNP1	0	0.093367	0.0694125	0.0298473	1.3704	1.04747	2.06828	1.72264	0	0	0	1	0	0	0	3
CTSS	0	0.426288	0.201802	0.348722	1.55416	1.487	2.27593	2.5379	0	0	0	1	0	0	0	3
CUEDC1	0	0.0973339	0.199062	0.433635	0.712683	0.454347	1.40071	1.40455	0	0	0	1	0	0	0	3
CUL4B	0	-0.167791	-0.198789	-0.385489	-0.0134705	-0.217881	0.435507	0.300866	0	0	0	0	0	0	1	3
CX3CR1	0	-0.276518	0.545284	0.249494	3.59717	2.59919	6.07564	3.38974	0	0	0	1	0	0	0	3
CXCL10	0	-0.101568	0.580032	0.105737	2.90794	2.84449	7.19084	5.49523	0	0	0	1	0	0	0	3
CXCL16	0	0.111687	0.0782202	0.496854	1.14225	1.05671	1.68812	1.85406	0	0	0	1	0	0	0	3
CXCR3	0	0.767711	-0.374482	-0.293378	-0.0328121	0.0114286	1.07426	0.117146	0	0	0	0	0	1	0	3
CYB5R2	0	-0.00831133	0.15699	0.00300178	1.67327	1.05954	2.86271	1.76944	0	0	0	1	0	0	0	3
CYTIP	0	1.35028	0.221506	0.764601	1.88055	2.86964	3.03737	3.6241	1	0	0	1	0	0	0	3
DB335107	0	-0.204649	-0.57824	-0.754718	-0.267478	-0.447107	0.402595	0.711154	0	0	-1	0	0	1	1	3
DDX58	0	0.0371215	-0.174176	-0.0486553	2.19523	2.67035	4.87399	4.3226	0	0	0	1	0	1	1	3
DDX60	0	-0.26267	0.418256	0.651012	3.75188	3.92638	5.94606	5.3004	0	0	0	1	0	1	0	3
DHX58	0	0.177763	0.78506	1.41683	2.21584	3.51251	5.2154	6.16507	0	0	0	1	0	0	0	3
DIP2B	0	-0.000648642	-0.355848	-0.292881	-0.0849116	-0.10912	0.659178	0.610338	0	0	0	0	0	1	1	3
DISP2	0	-0.0548611	-0.0661207	-0.0152738	0.67059	0.335331	1.03986	0.554835	0	0	0	1	0	0	0	3
DKFZp686O1327	0	0.114579	-0.256735	-0.611809	0.378536	0.300383	0.725446	0.284024	0	0	-1	0	0	0	0	3
DKFZp761E198	0	-0.235322	0.449603	0.291784	0.719935	1.17466	1.51188	1.66341	0	0	0	1	0	0	0	3
DLL1	0	-0.149921	-0.468264	-0.940732	-0.894986	-0.981271	1.03474	0.51037	0	0	0	-1	0	1	1	3
DMKN	0	0.216576	0.193734	0.0766684	0.646102	0.557659	1.15348	0.905889	0	0	0	1	0	0	0	3
DNAJB4	0	0.287907	-0.107847	0.178873	0.623423	0.303151	0.720004	1.00519	0	0	0	1	0	0	0	3
DNAJC13	0	0.0275266	0.0517398	0.0397276	0.822889	0.86536	1.25155	1.21874	0	0	0	1	0	0	0	3
DOCK4	0	-0.0556021	-0.202993	-0.360601	-0.362887	-0.380825	1.10206	0.749731	0	0	0	0	0	1	0	3
DTX3L	0	0.188139	0.472703	0.731018	1.68158	2.7592	3.20626	3.75671	0	0	0	1	0	0	0	3
DYNLT1	0	-0.069768	-0.0216177	0.128062	0.197924	0.286272	1.31952	1.44581	0	0	0	0	0	1	1	3
ECE1	0	-0.124857	-0.163785	-0.333847	0.111209	-0.443224	0.660858	1.10845	0	0	0	0	0	0	1	3
EFR3A	0	0.29877	0.126551	0.591187	0.718979	0.72785	1.21572	1.28466	0	0	0	1	0	0	0	3
EGR3	0	-0.0790597	0.378295	0.197031	1.82509	1.2061	2.1681	2.62361	0	0	0	1	0	0	0	3
EIF2AK2	0	-0.267135	0.174144	-0.346689	1.11632	1.36098	2.58903	2.28404	0	0	0	1	0	1	1	3
ELF1	0	-0.129827	-0.025486	-0.228788	-0.211277	-0.173695	0.273304	0.451564	0	0	0	0	0	0	1	3
ENST00000369161	0	0.214266	-0.228636	0.212548	1.32201	1.11858	2.30412	2.2553	0	0	0	1	0	0	0	3
ENST00000375678	0	-0.71947	-0.844266	-0.703983	0.432442	-0.178881	0.862427	0.425291	0	-1	-1	0	0	1	0	3
ENST00000409590	0	0.116577	-0.367146	-0.645684	0.330942	0.201864	0.931206	0.209664	0	0	-1	0	0	0	0	3
ENST00000418567	0	-0.280204	0.00138536	-0.00246839	0.8952	1.00408	1.52786	1.29513	0	0	0	1	0	0	0	3
ENST00000525262	0	-0.0705638	-0.410229	-0.0679457	1.05876	1.17021	2.28839	1.96485	0	0	0	1	0	1	0	3
ENST00000557121	0	-0.0672157	0.127081	-0.238865	0.775804	0.395059	0.911303	0.850146	0	0	0	1	0	0	0	3
EPSTI1	0	-0.0883053	-0.159388	0.0702786	0.779937	0.351141	3.24181	2.95723	0	0	0	0	0	1	0	3
EXT1	0	-0.665108	-0.826757	-0.615499	-1.01586	-1.02409	0.160606	0.27312	0	0	0	-1	0	1	1	3
FABP6	0	0.132101	0.307811	0.0369452	2.10993	1.418	3.39206	1.16763	0	0	0	1	0	0	0	3
FAM122C	0	-0.0511781	0.0528163	0.185289	1.30022	1.44494	1.91318	2.05298	0	0	0	1	0	0	0	3
FAM159A	0	0.158366	0.211217	-0.066389	0.746734	0.652268	1.13903	1.03491	0	0	0	1	0	0	0	3
FAM19A2	0	0.0101525	0.186453	0.249424	0.740482	0.316888	0.848767	0.865682	0	0	0	1	0	0	0	3
FAP	0	0.0136397	0.106789	-0.485195	0.153237	0.19513	1.15559	0.975027	0	0	0	0	0	0	1	3
FCER1G	0	-0.132229	-0.251813	-0.134542	1.46241	1.1322	1.91581	1.99741	0	0	0	1	0	0	0	3
FCGR1B	0	0.0268287	-0.00827471	-0.269017	-0.0292921	0.38701	1.07257	0.744234	0	0	0	0	0	1	1	3
FCGR2A	0	-0.284867	-0.779485	-1.10804	-0.222028	-0.494259	0.672919	0.681505	0	0	-1	0	0	1	1	3
FCGR2C	0	-0.451617	-0.709585	-1.06411	-0.495464	-0.619758	0.860186	0.828306	0	0	-1	0	0	1	1	3
FCGR3A	0	0.0300469	-0.554839	-0.19606	1.85838	1.0229	4.37431	3.61158	0	0	0	1	0	1	0	3
FFAR2	0	0.242358	0.191373	-0.021362	2.77728	3.11724	4.79896	4.95611	0	0	0	1	0	0	1	3
FFAR3	0	-0.0559869	0.615065	0.786911	4.10676	3.53816	7.48177	5.60719	0	0	0	1	0	0	0	3
FGD2	0	-0.245668	-0.390164	-0.229386	-0.153098	-0.146784	1.89424	1.49279	0	0	0	0	0	1	0	3
FGD3	0	0.408247	-0.50705	-0.0921533	1.09697	0.78276	1.6575	1.488	0	0	0	1	0	0	0	3
FGL2	0	-0.492034	-0.478325	-0.0351818	1.66349	1.02642	2.56637	2.90486	0	0	0	1	0	0	0	3
FLJ33065	0	0.0475121	0.19791	0.270554	0.726337	0.66325	1.0219	0.927028	0	0	0	1	0	0	0	3
FMR1	0	-0.0753743	-0.115236	-0.152192	0.0801858	0.223621	0.982857	1.05272	0	0	0	0	0	0	1	3
FOS	0	2.14735	1.58098	2.30178	1.05876	3.53427	4.46772	3.62026	0	0	1	0	0	0	0	3
FOXD1	0	-0.443858	1.09627	0.212112	0.318338	-0.172392	1.5254	0.44166	0	1	0	0	0	0	0	3
FRAT1	0	-0.352306	-0.247123	-0.104683	0.739601	0.560464	1.20768	1.25184	0	0	0	1	0	0	0	3
GBP1	0	-0.19447	0.105926	-0.114177	0.222557	1.03521	4.6751	4.26826	0	0	0	0	0	1	1	3
GBP2	0	0.0440335	-0.84852	-0.296966	1.075	1.36361	2.94599	3.12109	0	0	0	1	0	1	1	3
GBP3	0	0.24795	0.138851	0.514751	2.51391	2.37344	4.20318	4.00351	0	0	0	1	0	0	0	3
GBP4	0	-0.134081	-0.493868	-0.844986	-0.187473	-0.0409287	1.40149	1.0439	0	0	0	0	0	1	1	3
GCFC1-AS1	0	0.0570808	0.328958	0.107687	1.35818	0.809769	1.76635	1.78135	0	0	0	1	0	0	0	3
GCH1	0	0.0426702	0.461264	0.252475	1.78347	1.26369	2.8759	2.43377	0	0	0	1	0	0	0	3
GCNT2	0	-0.159597	-0.505011	-0.390573	-0.515767	-0.819757	0.165415	0.430671	0	0	0	0	0	0	1	3
GDF15	0	0.156834	0.423378	0.878663	4.27124	4.21082	5.90096	6.42993	0	0	0	1	0	0	0	3
GIMAP2	0	-0.220571	-0.461771	-0.41263	1.61506	1.1981	2.49872	2.15182	0	0	0	1	0	1	0	3
GLIPR2	0	0.228192	-0.181769	-0.229907	-0.0164384	0.0673608	0.575855	0.356223	0	0	0	0	0	1	1	3
GNAI2	0	0.0530541	0.00616597	-0.190644	0.608818	0.468867	0.764602	0.806975	0	0	0	1	0	0	0	3
GPR155	0	-0.0651427	-0.0965601	-0.402339	-0.240279	-0.268437	0.658694	0.504892	0	0	0	0	0	0	1	3
GPR162	0	0.0703895	-0.363119	-0.623449	0.641458	0.413462	1.15661	1.08592	0	0	-1	1	0	0	1	3
GRIK1-AS1	0	0.0505132	0.441899	0.154118	0.720876	-0.00990646	0.664014	1.07795	0	0	0	1	0	0	0	3
GTPBP2	0	-0.10025	-0.00386655	0.0889144	0.712282	0.744406	1.40415	1.3105	0	0	0	1	0	0	0	3
HAPLN3	0	-0.153204	0.10943	0.0366787	1.17312	0.929451	2.12237	1.31011	0	0	0	1	0	0	0	3
HEPH	0	0.322985	0.320406	0.622391	0.826637	0.551115	1.18395	1.35635	0	0	0	1	0	0	0	3
HERC5	0	-0.41176	-0.363002	-1.07117	-0.789987	0.0433548	3.24676	2.60311	0	0	0	0	0	1	1	3
HERC6	0	-0.141815	-0.146173	-0.129886	1.09445	1.60096	3.40358	2.78615	0	0	0	1	0	1	1	3
HEXDC	0	-0.459637	-0.0770726	0.0991434	0.82532	0.98919	1.66811	1.32427	0	0	0	1	0	0	0	3
HIVEP2	0	-0.176788	0.20948	-0.612285	0.550203	0.39409	0.974003	0.240794	0	0	-1	0	0	0	0	3
HLA-DOB	0	-0.230947	-0.402319	-0.423587	0.861006	0.943822	1.482	1.23983	0	0	0	1	0	0	0	3
HLA-E	0	0.0230358	0.162987	0.475861	2.10381	2.11819	3.10772	3.02773	0	0	0	1	0	0	0	3
HLA-F	0	-0.183552	0.117276	0.268534	1.65776	1.75961	3.18028	2.83009	0	0	0	1	0	1	0	3
HOXC6	0	-0.221913	0.0130198	-0.0246136	1.30409	0.308508	1.5368	1.089	0	0	0	1	0	0	0	3
HPSE	0	0.541105	0.103943	-0.17803	0.350994	0.187854	1.12103	1.85095	0	0	0	0	0	0	1	3
IER5	0	0.15375	0.300803	0.0386969	0.89657	0.583612	1.53446	1.1455	0	0	0	1	0	0	0	3
IFI27	0	-0.112904	0.262272	0.380255	1.96372	3.05245	8.36666	6.13837	0	0	0	0	0	1	0	3
IFI35	0	0.409306	0.466346	0.558721	3.70892	4.19717	5.75685	5.42831	0	0	0	1	0	0	0	3
IFI44	0	-0.0231916	0.34403	-0.0814744	1.91799	2.33021	7.11008	5.83357	0	0	0	0	0	1	1	3
IFI44L	0	0.117081	0.16237	0.325761	2.51866	3.24047	7.92057	6.36377	0	0	0	1	0	1	0	3
IFI6	0	-1.09686	0.561188	0.1799	4.74555	4.97822	7.25074	6.55374	0	0	0	1	0	0	0	3
IFIH1	0	-0.275431	0.592615	-0.111421	2.68821	2.80044	4.53882	3.9562	0	0	0	1	0	0	0	3
IFIT1	0	-0.323005	-0.1616	-1.24992	3.15696	4.46778	6.77778	5.94951	0	0	0	1	0	1	1	3
IFIT1B	0	-0.671233	-0.556198	-0.346372	0.121306	0.041427	1.93954	1.20725	0	0	0	0	0	1	1	3
IFIT2	0	-0.684946	0.200563	-0.554216	3.08049	4.05903	6.60241	5.95145	0	0	0	1	0	1	1	3
IFIT3	0	0.0294129	0.418904	0.305129	4.13302	5.2516	7.31773	6.51116	0	0	0	1	0	1	0	3
IFITM1	0	-0.778632	-0.50537	-0.601017	0.783632	1.24693	3.01972	2.72191	0	0	0	0	0	1	1	3
IFITM3	0	-0.593996	-0.651033	-0.869186	0.261702	0.40953	1.89149	1.32458	0	0	-1	0	0	1	1	3
IFITM4P	0	-0.687767	-0.564784	-0.929432	0.371989	0.392929	2.07073	1.47908	0	0	-1	0	0	1	1	3
IFNGR1	0	0.0204652	0.216225	0.222899	1.2374	1.09674	1.62508	1.72483	0	0	0	1	0	0	0	3
IGSF6	0	-0.195379	0.263648	-0.0440257	2.55739	1.56619	3.35939	3.72046	0	0	0	1	0	0	0	3
IL10RA	0	0.500539	0.341374	1.01821	3.17556	2.48956	4.84291	3.88662	0	0	0	1	0	0	0	3
IL1A	0	-0.133923	0.136457	0.456753	0.818748	0.67546	1.36075	2.41534	0	0	0	1	0	0	0	3
IL21R	0	0.211174	0.00893207	0.125816	0.84418	0.519871	1.41519	0.520766	0	0	0	1	0	0	0	3
IQSEC2	0	0.201871	-0.557125	-0.563159	0.306275	0.414346	1.00779	0.729717	0	0	0	0	0	1	1	3
IRF2	0	0.271696	0.250619	0.23124	0.907029	0.832424	1.21886	1.34666	0	0	0	1	0	0	0	3
IRF5	0	-0.0279064	-0.854771	-0.845191	-0.706846	-0.173498	0.719742	0.330251	0	0	0	0	0	1	1	3
IRF7	0	0.0573843	0.192966	0.430659	2.68379	2.9198	4.75077	4.38142	0	0	0	1	0	1	0	3
ISG20	0	-0.228132	0.109686	-0.169331	1.76975	3.39248	8.29698	6.20166	0	0	0	0	0	1	0	3
ITPR1	0	-0.115115	0.549292	0.588084	1.16161	0.655709	1.74661	1.45133	0	0	0	1	0	0	0	3
ITPRIP	0	-0.225341	0.0169928	0.0146916	0.946917	0.555292	1.31477	1.26093	0	0	0	1	0	0	0	3
ITSN1	0	0.102185	-0.0819398	-0.309209	0.0709154	0.301334	0.524234	0.457069	0	0	0	0	0	0	1	3
JMJD1C	0	-0.0586865	-0.101528	-0.183696	0.637085	0.385607	0.79236	0.906088	0	0	0	1	0	0	0	3
JUP	0	0.225276	-0.95853	-0.642419	-0.319358	-0.281578	0.826522	0.174629	0	0	0	0	0	1	0	3
KCNE3	0	-0.049446	-0.592588	-0.0255102	0.733621	0.106156	0.933324	0.852764	0	0	0	1	0	0	0	3
KIAA0913	0	-0.0230846	-0.275801	0.144792	0.851408	0.68214	1.28891	1.42627	0	0	0	1	0	0	0	3
KIAA1033	0	-0.169444	-0.491332	-0.640875	-0.200554	-0.366001	0.678393	0.447474	0	0	0	0	0	1	1	3
KIAA1109	0	-0.159647	-0.0606474	0.0662221	0.772794	0.608124	1.24528	1.39718	0	0	0	1	0	0	0	3
KIAA1370	0	-0.45643	-0.629973	-0.462337	-0.110454	-0.678639	0.172659	0.106166	0	-1	0	0	0	1	0	3
KIF13B	0	0.112696	-0.0097557	0.306421	0.840587	0.53252	1.00075	1.00698	0	0	0	1	0	0	0	3
KIF3C	0	-0.0125939	-0.376809	-0.791566	0.602171	0.402475	1.14288	0.935811	0	0	-1	1	0	0	1	3
KLHDC1	0	-0.223413	0.312417	0.168021	0.694486	0.473222	1.06156	0.798317	0	0	0	1	0	0	0	3
KLHL2	0	0.0385891	0.126582	0.163284	0.650305	0.141455	0.70687	0.769636	0	0	0	1	0	0	0	3
KMO	0	0.146449	0.0797802	0.482458	1.01837	0.898652	2.15005	2.41703	0	0	0	1	0	0	0	3
KRT78	0	-0.0541237	0.0247331	0.336793	0.68523	0.472294	1.31624	1.43119	0	0	0	1	0	0	0	3
LAG3	0	-0.0985529	-0.0404229	-0.515116	0.0415187	0.0942123	1.75136	0.849848	0	0	0	0	0	1	0	3
LAMP3	0	0.482297	1.40564	0.706279	1.83957	1.07023	3.9687	4.11195	0	0	0	1	0	0	0	3
LAP3	0	-0.108015	0.11178	-0.170691	0.720261	0.798136	2.14643	1.74955	0	0	0	1	0	1	1	3
LGALS3BP	0	0.188101	0.0260403	-0.0181571	0.993248	1.05206	1.75862	1.1525	0	0	0	1	0	0	0	3
LHFPL2	0	-0.0273002	-0.491776	0.490731	0.240532	0.177573	1.95627	1.73269	0	0	0	0	0	1	0	3
LIF	0	-0.103055	-0.51686	-0.227472	0.980077	0.136942	1.63502	2.1043	0	0	0	1	0	0	1	3
LILRA6	0	0.522929	0.258586	0.0832673	0.747685	0.961601	1.35336	1.60771	0	0	0	1	0	0	0	3
LINC00256A	0	0.464804	-0.252271	-0.164554	0.585163	0.808941	1.63159	0.995221	0	0	0	0	0	1	0	3
LNPEP	0	-0.405476	-0.521237	-0.38129	0.410934	0.20875	0.772555	0.54783	0	0	0	0	0	1	0	3
LOC100128338	0	0.105188	-0.206919	-0.159975	0.545207	0.888317	2.3624	1.54643	0	0	0	0	0	1	0	3
LOC100130539	0	-0.256262	-0.212112	-0.0851397	0.256482	0.738977	1.05946	0.810057	0	0	0	0	0	1	0	3
LOC100287216	0	0.0463718	0.36781	0.892445	1.81812	2.0422	3.18584	3.03982	0	0	0	1	0	0	0	3
LOC100505760	0	-0.204962	0.986254	0.0963809	0.388105	0.273263	1.04474	0.363206	0	1	0	0	0	0	0	3
LOC100506390	0	-0.0659421	-0.367169	-0.41983	0.0625833	0.00982891	0.141738	0.379107	0	0	0	0	0	0	1	3
LOC100509474	0	0.315992	0.123041	0.0179669	0.607035	-0.000387877	0.409463	0.52216	0	0	0	1	0	0	0	3
LOC100652730	0	-0.0487519	0.289765	0.188045	0.70865	0.636264	1.03391	1.08393	0	0	0	1	0	0	0	3
LOC100652854	0	-0.0464434	-0.0120867	0.143673	1.35306	0.936198	1.9682	1.96352	0	0	0	1	0	0	0	3
LOC100653033	0	0.0713564	0.128637	0.31409	0.949232	0.849181	1.33868	1.58271	0	0	0	1	0	0	0	3
LOC100653221	0	0.198108	0.313496	-0.0477424	1.04028	1.10501	1.68601	1.20546	0	0	0	1	0	0	0	3
LOC200830	0	0.132386	0.0149308	0.0990363	1.03576	1.297	2.93702	2.27343	0	0	0	1	0	0	0	3
LOC285147	0	-0.250173	-0.0618345	0.120449	1.17861	1.30267	1.93069	1.63209	0	0	0	1	0	0	0	3
LOC400099	0	-0.005651	0.317588	0.489765	0.662867	0.715772	1.3059	0.974115	0	0	0	1	0	0	0	3
LOC643733	0	-0.118142	-0.383154	-0.22156	0.781732	0.38993	1.22427	0.957976	0	0	0	1	0	0	0	3
LOC728769	0	0.170481	0.211298	0.303131	0.674701	1.06661	1.40611	0.998524	0	0	0	1	0	0	0	3
LOXL3	0	-0.135899	-0.0125379	-0.476572	0.797074	0.425447	1.05942	0.914818	0	0	0	1	0	0	0	3
LPAR6	0	-0.408568	-0.379842	-0.124487	1.08126	0.177788	2.37954	2.10413	0	0	0	1	0	1	1	3
LPXN	0	0.190657	0.0754932	-0.0797977	0.950453	0.586728	1.35955	1.14718	0	0	0	1	0	0	0	3
LRRC32	0	0.671762	0.241854	0.0295676	2.09071	0.582002	2.16699	1.67251	0	0	0	1	0	0	0	3
LY6E	0	-0.201507	-0.349341	-0.298471	1.37364	1.60931	3.51396	2.89494	0	0	0	1	0	1	1	3
LY86	0	0.228197	-0.566422	-0.627168	0.975006	1.53855	2.31685	2.00606	0	0	0	1	0	1	1	3
LYN	0	0.0943131	-0.134735	-0.0526958	0.78415	0.636888	1.46182	1.4679	0	0	0	1	0	0	0	3
MAFB	0	0.949513	0.827002	1.28451	2.68705	2.23412	4.8535	4.92408	0	0	1	1	0	0	0	3
MAFF	0	-0.060956	0.363152	0.331927	0.613522	0.0709403	1.14572	1.39499	0	0	0	1	0	0	0	3
MARCO	0	0.297411	0.198988	0.39758	1.07528	1.51361	2.10087	1.55337	0	0	0	1	0	0	0	3
MEF2C	0	-0.175013	-0.416658	-0.521642	0.773815	-0.15266	1.36422	0.522214	0	0	0	1	0	0	0	3
MEI1	0	0.0304974	-0.131895	0.451927	0.869061	0.780131	1.32895	1.11322	0	0	0	1	0	0	0	3
MERTK	0	-0.0126971	0.22846	0.327116	1.91212	1.9523	2.62927	3.03402	0	0	0	1	0	0	0	3
MICB	0	-0.10029	-0.222626	-0.0675245	0.935072	0.489722	1.24708	1.21378	0	0	0	1	0	0	0	3
MILR1	0	0.128296	-0.602651	-0.527638	0.848282	0.572088	1.77624	1.45529	0	0	0	1	0	1	1	3
MOB3C	0	0.181904	-0.174713	-0.0683441	1.49838	1.3756	2.19987	2.18961	0	0	0	1	0	0	0	3
MRVI1	0	0.152221	-0.599831	-1.16568	0.616818	0.219295	1.93539	1.51287	0	0	-1	0	0	1	1	3
MT1F	0	-0.0331173	-1.29597	-0.115676	0.304672	0.159189	0.377979	1.14291	0	-1	0	0	0	0	0	3
MTF1	0	-0.0938083	-0.0355695	-0.163761	1.15987	0.546335	1.53596	1.46968	0	0	0	1	0	0	0	3
MTHFS	0	0.381185	0.142812	0.19484	0.638324	0.785446	1.09035	1.02569	0	0	0	1	0	0	0	3
MX1	0	0.410289	0.135511	-0.0140107	2.23867	2.11236	4.25356	3.77582	0	0	0	1	0	0	0	3
MXD1	0	-0.0631319	-0.180537	-0.171864	0.620811	0.0801733	0.873672	1.32247	0	0	0	1	0	0	0	3
MYD88	0	0.664732	0.267491	0.179614	2.46124	2.46834	3.72669	3.44102	0	0	0	1	0	0	0	3
MYOF	0	0.487398	-0.0494497	-0.0362021	1.19225	1.44153	1.86258	1.6259	0	0	0	1	0	0	0	3
NADK	0	0.215554	0.34105	0.386125	0.73315	0.978608	1.23194	1.61439	0	0	0	1	0	0	0	3
NAGK	0	-0.0596944	-0.199659	0.0167094	1.44191	1.13566	2.05823	2.07149	0	0	0	1	0	0	0	3
NCOA2	0	0.0569039	0.101507	0.111782	0.639199	0.535497	0.782946	0.916015	0	0	0	1	0	0	0	3
NCOA7	0	-0.471586	-0.595391	-0.997063	-0.407434	0.234356	2.44448	1.33799	0	0	0	0	0	1	1	3
NEXN	0	0.0523695	0.445858	0.301683	1.72995	2.10077	4.81825	3.98666	0	0	0	1	0	0	0	3
NFKB2	0	-0.212902	0.342496	0.205544	0.834023	0.142559	0.884895	0.859402	0	0	0	1	0	0	0	3
NFKBIA	0	0.222351	0.403837	0.277509	1.66718	0.529486	2.03106	1.37875	0	0	0	1	0	0	0	3
NFKBIZ	0	0.544192	0.31704	0.810856	0.615218	1.11525	1.76259	1.77288	0	0	1	0	0	0	0	3
NHLRC4	0	-0.0661591	-0.517668	0.0671887	-0.295082	-0.120811	0.8656	0.349391	0	0	0	0	0	1	0	3
NKAIN1	0	-0.505263	-0.243172	-1.32984	-1.38485	-0.694584	2.70445	1.36137	0	0	0	0	0	1	1	3
NKG7	0	0.185817	-0.283688	-0.00105821	1.00266	1.17242	1.89488	1.52455	0	0	0	1	0	0	0	3
NLRC5	0	-0.119752	-0.308546	-0.792497	-0.219081	-0.33693	0.619817	0.30371	0	0	-1	0	0	1	1	3
NMI	0	0.0914887	0.299363	0.546295	0.886254	0.913634	1.74049	1.84272	0	0	0	1	0	0	0	3
NOTCH3	0	0.404794	0.251786	0.893124	1.24501	1.18987	2.18834	1.76893	0	0	0	1	0	0	0	3
NRXN2	0	-0.160627	-0.238455	-0.828577	0.525999	0.34189	1.22658	-0.0690627	0	0	-1	0	0	0	0	3
NSUN3	0	-0.10006	0.103401	-0.0428956	0.713671	0.285196	0.958566	0.75325	0	0	0	1	0	0	0	3
NUB1	0	-0.27343	-0.334842	-0.312607	0.707225	0.447305	1.25331	1.16263	0	0	0	1	0	0	0	3
OAS1	0	-0.473084	0.832043	0.508745	4.52671	5.42177	7.95831	7.91924	0	0	0	1	0	0	0	3
OAS2	0	0.326435	0.348981	0.154188	3.36253	3.54894	7.12929	5.93034	0	0	0	1	0	1	1	3
OASL	0	-1.03966	0.513625	-0.122061	4.78212	5.84351	8.24849	7.17538	0	0	0	1	0	1	0	3
OAZ2	0	0.250756	0.330184	0.267702	0.709378	0.66431	1.04759	0.849072	0	0	0	1	0	0	0	3
OBFC2A	0	-0.585101	-0.770816	-0.60923	0.110546	-0.738396	0.122997	0.682185	0	0	0	0	0	0	1	3
OR10H2	0	0.0880729	-0.197575	0.0345458	0.950797	0.978834	1.55246	1.39499	0	0	0	1	0	0	0	3
OXCT1	0	-0.930604	0.28495	-0.369542	0.218861	-0.636511	0.339373	-0.238136	-1	0	0	0	0	0	0	3
PARP10	0	0.186982	0.14171	0.189254	1.4427	1.53378	2.64707	2.16988	0	0	0	1	0	0	0	3
PARP4	0	-0.0843901	-0.267087	-0.0522877	0.805442	0.636241	1.13147	1.04928	0	0	0	1	0	0	0	3
PATL2	0	-0.168176	0.326667	0.54199	1.86913	1.74015	2.82909	2.51839	0	0	0	1	0	0	0	3
PCDHB9	0	0.00151182	0.540221	0.463556	0.945596	1.17757	1.91994	1.43135	0	0	0	1	0	0	0	3
PDGFRB	0	0.12677	-0.0499076	0.0667873	1.03173	0.221423	1.34973	0.362216	0	0	0	1	0	0	0	3
PELI1	0	-0.109419	0.103002	-0.0830477	0.892949	0.186905	1.89953	1.81463	0	0	0	1	0	0	0	3
PELI2	0	0.0897494	0.0920055	0.222413	1.0379	0.159968	1.1994	1.22229	0	0	0	1	0	0	0	3
PFKFB4	0	0.348802	0.685302	0.749786	1.34588	1.21803	2.42402	1.14364	0	0	0	1	0	0	0	3
PGAM4	0	0.0140263	0.0848145	-0.0483628	0.607171	0.671642	0.840434	0.978865	0	0	0	1	0	0	0	3
PHACTR2	0	-0.273143	0.421657	0.31316	1.16973	0.78499	1.72449	1.83622	0	0	0	1	0	0	0	3
PHF11	0	0.19569	0.257173	0.240064	1.75878	1.90796	3.14807	2.66676	0	0	0	1	0	0	0	3
PICALM	0	0.185976	0.165794	0.0782091	0.832474	0.695389	1.09103	1.09538	0	0	0	1	0	0	0	3
PKD2L1	0	-0.314525	-0.0371806	-0.026523	3.29303	3.0608	4.88598	4.33993	0	0	0	1	0	0	0	3
PLA2G16	0	-0.381904	0.137333	0.36914	1.24103	0.395429	2.31874	2.10583	0	0	0	1	0	0	0	3
PLCB1	0	0.819576	0.16968	-0.0950024	-0.0317065	0.332322	0.49483	0.337523	1	0	0	0	0	0	0	3
PLEKHO1	0	-0.0428247	-0.172514	-0.375463	0.0957223	-0.290976	0.790145	0.820432	0	0	0	0	0	0	1	3
PLK3	0	0.0260933	0.192729	0.0974576	0.787662	0.639689	1.71467	1.2737	0	0	0	1	0	0	0	3
PLSCR1	0	-0.150331	0.484949	0.261812	2.7869	2.94849	4.49624	4.21926	0	0	0	1	0	0	0	3
PML	0	0.127508	0.296132	0.509459	0.695651	1.11454	1.567	1.68352	0	0	0	1	0	0	0	3
PPM1K	0	-0.355615	-0.0778103	-0.463024	-0.0572359	0.130825	1.00272	0.906749	0	0	0	0	0	0	1	3
PRDM1	0	0.388081	-0.0848949	-0.233655	1.46509	1.24018	2.12053	1.76591	0	0	0	1	0	0	0	3
PRIC285	0	-0.286449	-0.28445	-0.386496	1.13852	1.41173	2.30578	1.90993	0	0	0	1	0	1	0	3
PRKD2	0	-0.290434	-0.548312	-0.733758	0.265863	-0.129108	0.862626	0.853769	0	0	-1	0	0	0	1	3
PSEN1	0	-0.0342502	-0.0999916	0.0223126	0.735324	0.420224	0.953055	0.911239	0	0	0	1	0	0	0	3
PTGES	0	0.161655	-0.374385	0.157611	2.26908	1.54035	3.45463	2.62423	0	0	0	1	0	1	0	3
PTPRE	0	-0.268902	-0.561534	-0.847321	0.341911	-0.0441588	0.350106	0.564725	0	0	-1	0	0	0	1	3
PTPRH	0	0.217685	0.077459	-0.129183	1.36109	1.42301	2.11639	1.62785	0	0	0	1	0	0	0	3
PTPRO	0	0.323902	0.498363	0.887713	3.18711	3.05282	4.67084	4.90523	0	0	0	1	0	0	0	3
RAB8B	0	0.0277496	0.402257	0.431118	0.929003	0.989184	2.05712	2.34252	0	0	0	1	0	0	0	3
RASGRP3	0	0.380404	0.163889	0.569015	1.17047	1.60351	2.7041	2.35154	0	0	0	1	0	0	0	3
RASL12	0	-0.0917095	-0.242506	0.112902	0.999716	0.633887	1.73277	0.477824	0	0	0	1	0	0	0	3
RASSF5	0	0.052036	-0.0614839	-0.221285	0.648717	0.314183	0.808306	0.750637	0	0	0	1	0	0	0	3
RBM20	0	-0.0607661	-0.326482	-0.293987	0.709425	0.738355	1.2043	1.16815	0	0	0	1	0	0	0	3
RBMS2	0	-0.194796	-0.378591	-0.842994	-0.163562	-0.443711	0.717987	0.423189	0	0	-1	0	0	0	1	3
RGAG4	0	-0.01309	-0.155102	-0.0281401	0.351732	0.197055	1.85787	1.2562	0	0	0	0	0	1	0	3
RHBDF2	0	-0.0325139	0.553398	0.247969	2.18003	2.06334	3.45749	3.04911	0	0	0	1	0	0	0	3
RHBDL3	0	0.0912488	0.175327	-0.000137873	0.710725	0.419388	1.0028	0.512723	0	0	0	1	0	0	0	3
RHOB	0	-0.179968	0.285324	0.204111	0.650775	0.363579	1.36961	1.27622	0	0	0	1	0	0	0	3
RNF213	0	-0.0396516	0.143216	-0.0428993	2.09761	2.42689	4.2824	3.65286	0	0	0	1	0	1	0	3
ROR2	0	0.644368	0.565107	0.568514	1.06838	1.12844	1.52197	1.16845	0	0	0	1	0	0	0	3
RP2	0	-0.00790181	-0.123599	0.200432	1.03999	0.870807	1.33446	1.47507	0	0	0	1	0	0	0	3
RSAD2	0	0.370715	0.537037	1.47746	3.69618	4.4633	8.89779	7.4262	0	0	0	1	0	1	0	3
RSPH3	0	-0.135909	-0.226418	-0.224929	0.960533	0.669881	1.30386	1.21459	0	0	0	1	0	0	0	3
RTP4	0	-0.103042	-0.387064	-0.13804	1.7942	2.32884	5.60078	4.59825	0	0	0	0	0	1	0	3
SAMD9	0	-0.0975833	0.0326709	0.333497	2.42138	2.8616	4.51513	4.15651	0	0	0	1	0	1	0	3
SAMD9L	0	0.322738	0.774865	1.28108	4.47148	5.3167	6.94542	6.91527	0	0	0	1	0	0	0	3
SASH3	0	-0.219675	-0.47835	-0.527748	1.17934	0.740473	1.54463	1.49821	0	0	0	1	0	1	1	3
SAT1	0	-0.0916648	-0.321178	-0.532821	1.14769	0.741254	2.04233	1.75837	0	0	0	1	0	1	1	3
SAT2	0	0.125278	-0.260662	-0.612652	0.334751	0.152396	1.43519	1.08764	0	0	-1	0	0	1	1	3
SBF2	0	-0.0623507	-0.231448	-0.531196	-0.0196013	-0.35723	0.925718	0.513049	0	0	0	0	0	1	1	3
SDCBP	0	-0.0280779	0.00570929	0.122105	1.28269	0.908486	1.66772	1.71398	0	0	0	1	0	0	0	3
SDS	0	0.786808	0.412939	0.0708363	1.03508	1.62085	2.50486	1.84846	0	0	0	1	0	0	0	3
SEC1	0	-0.0649528	0.134212	0.344462	0.635108	0.301553	1.26319	0.3383	0	0	0	1	0	0	0	3
SEPP1	0	-0.230162	0.0537579	-0.241705	0.824263	0.296544	1.96379	1.18749	0	0	0	1	0	1	0	3
SERPINA1	0	-0.629682	0.0882974	-0.322657	1.2409	1.02582	2.02803	1.51196	0	0	0	1	0	0	0	3
SERTAD1	0	0.198348	0.18913	0.130788	1.51413	0.936831	2.12939	2.09782	0	0	0	1	0	0	0	3
SGK223	0	0.182312	-0.590532	-0.932579	0.372011	0.104829	0.555026	0.474088	0	0	-1	0	0	0	1	3
SHISA5	0	-0.00459912	0.0181015	-0.226524	0.643855	0.720921	1.25473	0.817649	0	0	0	1	0	0	0	3
SIGLEC1	0	0.000769355	-0.478902	-0.370223	0.307592	0.893441	5.03993	2.68542	0	0	0	0	0	1	0	3
SIGLEC14	0	0.110953	-0.195851	0.136721	0.80383	0.887564	1.58001	1.76573	0	0	0	1	0	0	0	3
SIGLEC16	0	-0.0176792	0.13818	0.353698	0.662703	0.72347	1.94011	1.33689	0	0	0	1	0	0	0	3
SIGLEC5	0	-0.0889059	-0.432049	-0.594025	0.250234	0.0198167	0.870425	0.994745	0	0	0	0	0	0	1	3
SLAMF7	0	0.175928	0.212533	1.11848	3.25064	2.28669	4.69919	4.14992	0	0	0	1	0	0	0	3
SLAMF8	0	0.111537	0.150432	-0.448358	1.91631	0.872605	3.32165	1.76358	0	0	0	1	0	0	0	3
SLC15A3	0	0.00997393	-0.043174	0.032836	0.312175	-0.494987	2.39484	1.62559	0	0	0	0	0	1	0	3
SLC18A1	0	-0.258191	0.0372141	-0.350346	1.59451	0.748757	2.81419	2.13986	0	0	0	1	0	0	0	3
SLC25A20	0	0.156046	0.360178	0.51846	1.88839	1.93838	2.87718	2.73844	0	0	0	1	0	0	0	3
SLC25A34	0	0.435404	-0.0634998	0.459579	0.656519	0.605006	1.07495	0.943132	0	0	0	1	0	0	0	3
SLC2A14	0	-0.239302	-0.520257	-0.880802	-0.271834	-0.849379	0.349947	0.626852	0	0	-1	0	0	1	1	3
SLC31A2	0	-0.373105	-0.472372	-0.645189	0.641531	0.449318	1.74613	1.81107	0	0	0	0	0	0	1	3
SLC43A2	0	0.379772	-0.526997	0.143689	0.415945	1.2505	1.61939	1.53435	0	0	0	0	0	1	0	3
SLC7A7	0	0.0748582	-0.613227	-0.343371	-0.952814	-0.75787	0.251027	0.521116	0	0	0	-1	0	1	1	3
SLCO5A1	0	0.202651	0.833346	0.230417	0.531654	-0.0352482	0.863019	0.712379	0	1	0	0	0	0	0	3
SLFN12	0	-0.0678987	-0.210062	-0.00197056	0.419084	0.306954	1.43596	1.51095	0	0	0	0	0	1	0	3
SP100	0	-0.0441096	0.0515478	0.0791438	0.753478	0.998324	1.45318	1.39875	0	0	0	1	0	0	0	3
SP110	0	-0.120537	-0.161097	-0.259845	1.95531	2.15584	3.47242	3.14521	0	0	0	1	0	1	1	3
SP140L	0	0.0335271	0.172632	0.0215455	0.707051	0.788897	2.03018	1.90167	0	0	0	1	0	0	1	3
SPDYE5	0	-0.0444621	0.0607497	0.393771	0.905215	0.585774	1.28978	0.992589	0	0	0	1	0	0	0	3
SPRY2	0	0.346562	0.198064	0.129124	0.942437	1.14208	1.74906	1.35581	0	0	0	1	0	0	0	3
SPSB1	0	0.432269	-0.0435235	0.289069	0.92085	1.3013	1.61731	1.44261	0	0	0	1	0	0	0	3
SPTA1	0	-0.121159	-0.0459731	-0.0731593	0.631225	1.12973	1.57713	1.16842	0	0	0	1	0	0	0	3
SQSTM1	0	0.0591223	-0.0636669	0.378516	1.17166	1.02574	1.75493	1.71404	0	0	0	1	0	0	0	3
SRGAP2P2	0	0.146422	0.241516	-0.301671	0.0367063	0.167065	0.595004	0.682506	0	0	0	0	0	0	1	3
STARD4	0	-0.114822	-0.100629	-0.354561	1.3296	0.727271	1.89694	1.47949	0	0	0	1	0	0	0	3
STAT1	0	0.149075	0.306864	0.177224	1.94245	2.20327	3.92865	3.39488	0	0	0	1	0	1	0	3
STAT2	0	-0.0138095	-0.507468	-0.19971	1.81843	2.15369	3.6195	3.13499	0	0	0	1	0	1	0	3
STAT6	0	0.0129105	-0.0722506	-0.218738	0.968235	0.901865	1.60288	1.28327	0	0	0	1	0	0	0	3
STX11	0	-0.189788	-0.260666	0.234487	1.19602	1.00456	1.93489	2.11595	0	0	0	1	0	0	0	3
STX7	0	0.161103	-0.136483	-0.0325088	0.62049	0.446405	0.865655	0.782266	0	0	0	1	0	0	0	3
SYCE3	0	0.263862	0.274899	0.373629	1.07255	0.599466	1.62594	1.36419	0	0	0	1	0	0	0	3
SYN2	0	0.26083	0.217941	0.239687	1.25491	0.912997	1.63092	1.28299	0	0	0	1	0	0	0	3
TAGAP	0	-0.256349	-0.39744	-0.539181	1.03667	0.548127	1.57821	1.62334	0	0	0	1	0	0	1	3
TANK	0	0.0811977	0.17252	-0.124083	0.792171	0.646781	1.25179	1.35931	0	0	0	1	0	0	0	3
TAP1	0	-0.0463311	0.673434	0.605955	2.24556	2.39706	4.28212	3.9949	0	0	0	1	0	0	0	3
TAP2	0	-0.111965	0.447416	0.284471	1.4643	1.45037	2.00664	2.16819	0	0	0	1	0	0	0	3
TBX19	0	-0.0192062	-0.0256273	-0.086298	0.611125	0.336844	0.796998	0.580742	0	0	0	1	0	0	0	3
TFEB	0	0.000909515	0.176908	-0.117546	0.812352	0.638936	1.22037	1.01375	0	0	0	1	0	0	0	3
TGFA	0	0.0571112	0.152295	0.185896	0.650055	0.698341	1.14752	1.25095	0	0	0	1	0	0	0	3
THBS1	0	0.3045	0.563128	0.746152	2.12165	2.14505	3.15955	3.28815	0	0	0	1	0	0	0	3
THC2647746	0	-0.0116517	-0.135195	0.126864	1.85385	2.23143	4.10901	3.99055	0	0	0	1	0	0	0	3
THC2658062	0	0.267577	0.406943	0.321641	1.22981	1.947	2.43302	2.28233	0	0	0	1	0	0	0	3
TIMP1	0	0.120832	-0.706662	-0.307065	0.493115	0.583212	0.885115	0.88514	0	-1	0	0	0	1	0	3
TINF2	0	-0.0517924	-0.0828568	0.126753	0.64218	0.318595	0.836156	0.90612	0	0	0	1	0	0	0	3
TLR1	0	0.323848	-0.616453	0.0694027	0.99287	0.924559	2.33904	2.85736	0	0	0	1	0	0	1	3
TM7SF4	0	0.20057	0.112757	0.389262	1.89306	2.03374	4.32186	4.09991	0	0	0	1	0	0	0	3
TMEM123	0	-0.0278397	0.281056	0.0090947	0.821573	0.983943	1.4748	1.24337	0	0	0	1	0	0	0	3
TMOD2	0	-0.263641	0.310988	-0.317376	0.624368	0.591528	0.977866	0.850243	0	0	0	1	0	0	0	3
TNFAIP3	0	-0.0686951	0.797941	0.153121	1.24603	0.241851	1.94734	1.37621	0	0	0	1	0	0	0	3
TNFAIP6	0	0.400014	1.04355	0.807329	2.03151	1.22557	3.61796	3.49049	0	0	0	1	0	0	0	3
TNFSF10	0	-0.178011	-0.66612	-0.36602	0.568	0.929122	2.8126	2.6551	0	0	0	0	0	1	1	3
TNFSF13B	0	0.0460578	0.595971	-0.46374	1.3722	2.06314	3.76594	2.98048	0	0	0	1	0	0	0	3
TOR1B	0	-0.249166	-0.308368	-0.256884	1.26144	1.25703	2.33443	2.19294	0	0	0	1	0	1	1	3
TRAF1	0	-0.0918417	0.444683	0.205554	0.858485	0.154425	1.82004	1.14327	0	0	0	1	0	0	0	3
TRAFD1	0	0.103299	-0.147156	-0.217577	0.900664	0.743223	1.63386	1.44428	0	0	0	1	0	0	0	3
TRANK1	0	-0.113584	-0.203872	0.101792	0.704742	0.666996	2.91028	2.23459	0	0	0	0	0	1	0	3
TREML2	0	-0.426178	0.219486	0.117703	1.41431	0.933286	1.83305	2.19423	0	0	0	1	0	0	0	3
TRGV7	0	-0.128081	-0.0892254	-0.325	0.917202	0.377682	1.14897	1.15861	0	0	0	1	0	0	0	3
TRIM22	0	-0.00334134	-0.270098	-0.608175	3.66988	4.33917	6.028	5.57736	0	0	0	1	0	1	1	3
TRIM25	0	-0.145756	-0.438571	-0.517204	0.789586	0.939888	1.62556	1.06582	0	0	0	1	0	1	0	3
TRIM34	0	0.0384075	0.277752	0.101991	0.926831	1.35974	2.23069	1.75911	0	0	0	1	0	0	0	3
TRIM38	0	-0.0779477	-0.172586	-0.270003	1.73246	1.50778	2.98042	2.74216	0	0	0	1	0	1	1	3
TRIM5	0	-0.105714	-0.126819	-0.0148621	0.988194	1.21824	2.46879	2.18636	0	0	0	1	0	0	0	3
TRPC6	0	0.116527	-0.0835464	-0.140388	1.19079	1.03073	1.7242	1.48648	0	0	0	1	0	0	0	3
TTLL8	0	0.634042	0.283755	0.309396	1.55982	1.10187	1.94906	2.11034	0	0	0	1	0	0	0	3
TXNDC3	0	0.184319	-0.276945	-0.995618	0.530422	0.226437	0.862903	0.392284	0	0	-1	0	0	0	0	3
UBE2L6	0	-0.385634	0.209705	0.105519	3.86542	3.7657	5.85502	5.06268	0	0	0	1	0	1	0	3
UNC93B1	0	-0.000317021	-0.11917	0.114296	0.996809	1.30184	2.47731	2.21017	0	0	0	1	0	1	0	3
UPB1	0	1.00121	0.656157	0.477652	1.63723	1.78393	3.19789	2.53396	1	1	0	1	0	1	0	3
USP18	0	0.117808	0.115302	0.404955	2.14755	3.44278	5.5889	5.39532	0	0	0	1	0	0	0	3
USP25	0	-0.235397	0.0323996	0.213086	0.614988	0.535137	1.29978	1.18457	0	0	0	1	0	0	0	3
USP41	0	-0.00718692	-0.0971489	-0.359529	1.48589	2.2502	4.91107	3.8185	0	0	0	1	0	1	1	3
VASH1	0	0.300363	0.142425	-0.113422	0.690496	0.789062	1.40211	0.587673	0	0	0	1	0	0	0	3
VPS37D	0	0.00162204	0.0500432	0.214629	0.628384	0.553099	1.18057	1.27451	0	0	0	1	0	0	0	3
VSIG4	0	-0.160889	-0.0726172	0.967323	1.97785	2.07633	4.13999	2.99695	0	0	0	1	0	1	0	3
WDR44	0	-0.0789852	0.218167	0.0514976	0.803755	0.785007	1.23743	1.28934	0	0	0	1	0	0	0	3
WFDC3	0	-0.0392553	0.127975	0.0640023	0.644466	0.678216	1.73769	1.28549	0	0	0	1	0	0	0	3
WNT7B	0	0.647691	0.205782	0.199197	0.428221	0.225448	0.509391	0.382874	1	0	0	0	0	0	0	3
XAF1	0	-1.05914	-1.20431	-1.28864	1.39432	1.65198	3.83215	3.24446	0	0	0	1	0	1	1	3
XLOC_000755	0	-0.0974646	-0.133603	-0.0523166	1.60264	1.93684	3.54582	3.33024	0	0	0	1	0	1	1	3
XLOC_001732	0	0.0442184	0.259418	0.027867	0.873937	0.752601	1.55963	1.18925	0	0	0	1	0	0	0	3
XLOC_001966	0	-0.0396995	-0.272418	-0.206318	0.0806073	-0.0954851	1.40075	1.11342	0	0	0	0	0	1	0	3
XLOC_002080	0	-0.373799	0.0919719	-0.208212	0.985458	0.750692	1.8485	1.32239	0	0	0	1	0	0	0	3
XLOC_003079	0	0.402229	-0.0113934	0.123019	0.831977	0.683296	1.18075	1.306	0	0	0	1	0	0	0	3
XLOC_004050	0	-0.553412	-0.164685	-0.168975	0.256123	0.237736	1.22948	1.01016	0	0	0	0	0	1	0	3
XLOC_005479	0	1.07723	0.537726	0.169535	0.491748	0.339355	0.66804	0.499788	1	0	0	0	0	0	0	3
XLOC_006775	0	-0.0939218	-0.314351	-0.711663	0.0968803	0.0919932	0.586226	0.130174	0	0	-1	0	0	1	1	3
XLOC_007722	0	-0.0639282	0.178352	0.207616	1.8562	1.80836	3.111	3.02507	0	0	0	1	0	0	0	3
XLOC_008100	0	0.478734	0.341738	0.685187	0.877275	1.27755	2.40505	1.70929	0	0	0	1	0	0	0	3
XLOC_009016	0	-0.230964	-0.0462422	-0.0871412	0.0434721	0.281474	3.03595	2.23568	0	0	0	0	0	1	1	3
XLOC_009037	0	-0.657559	-0.044215	-0.139196	0.940901	1.10989	2.17284	2.09226	0	0	0	1	0	0	0	3
XLOC_009304	0	-0.316423	-0.343443	-0.154268	0.117854	0.205697	0.618567	0.64878	0	0	0	0	0	1	0	3
XLOC_009363	0	-0.0949848	0.030174	0.329782	0.673993	0.518412	1.03655	0.96798	0	0	0	1	0	0	0	3
XLOC_009880	0	-0.366182	-0.713974	-0.136609	0.747552	0.529286	1.32738	0.717724	0	0	0	1	0	1	0	3
XLOC_011350	0	0.309383	0.165731	-0.121916	0.746894	0.552329	1.31054	0.39143	0	0	0	1	0	0	0	3
XLOC_011488	0	0.431699	0.732589	0.435733	0.534333	0.382351	0.795083	0.502136	0	1	0	0	0	0	0	3
XLOC_012444	0	0.0839082	0.0574934	0.101741	1.00539	1.44357	2.38238	2.00097	0	0	0	1	0	1	0	3
XLOC_l2_000297	0	0.396168	0.48427	0.367638	1.32534	1.64079	3.2349	2.87585	0	0	0	1	0	0	0	3
XLOC_l2_001853	0	0.201979	0.0419312	0.296379	1.25266	0.760266	1.73643	1.69298	0	0	0	1	0	0	0	3
XLOC_l2_005952	0	0.107634	-0.407139	-0.704362	0.400866	0.268704	0.87837	0.195976	0	0	-1	0	0	0	0	3
XLOC_l2_007063	0	-0.068391	-0.079971	-0.135122	0.340659	0.325694	1.3501	0.718938	0	0	0	0	0	1	0	3
XLOC_l2_007928	0	0.24314	-0.0354677	0.235191	0.872145	1.06098	1.89682	1.97977	0	0	0	1	0	0	0	3
XLOC_l2_009448	0	-0.0973235	-0.2343	0.0501995	0.781427	0.572682	1.13571	1.01094	0	0	0	1	0	0	0	3
XLOC_l2_013031	0	0.0394475	-0.310435	-0.63596	0.363899	0.208927	0.75275	0.226339	0	0	-1	0	0	0	0	3
XRN1	0	-0.25663	-0.0319017	0.131611	0.691315	0.505888	1.56236	1.41905	0	0	0	1	0	0	0	3
ZBTB20-AS1	0	0.0271588	-0.303768	-0.639612	0.505022	0.317691	0.947393	0.413915	0	0	-1	0	0	1	0	3
ZC3H12A	0	0.117123	0.194276	0.325699	1.11916	0.690781	2.37522	1.72089	0	0	0	1	0	0	0	3
ZC3HAV1	0	0.228857	0.110384	-0.00774754	0.73747	0.925704	1.38373	1.20204	0	0	0	1	0	0	0	3
ZCCHC2	0	0.0691813	0.3169	-0.147256	0.495966	0.774075	1.80458	1.47785	0	0	0	0	0	0	1	3
ZDHHC18	0	0.0353505	-0.116422	-0.0455998	1.2537	0.488417	1.45277	1.16243	0	0	0	1	0	0	0	3
ZFAND6	0	0.0955642	-0.00431745	0.14202	0.629091	0.432254	0.768001	0.796376	0	0	0	1	0	0	0	3
ZFHX3	0	0.157358	-0.404653	-0.968519	0.122973	0.214441	0.496819	0.316974	0	0	-1	0	0	0	0	3
ZFYVE26	0	-0.101298	-0.319685	-0.172916	0.762001	0.419984	1.1912	1.10299	0	0	0	1	0	0	0	3
ZG16B	0	0.0616584	0.377376	0.234008	0.986593	1.52277	2.14295	1.01637	0	0	0	1	0	0	0	3
ZNF101	0	0.167574	0.18402	0.235149	0.637985	0.542846	0.993367	0.934757	0	0	0	1	0	0	0	3
ZNF469	0	0.11837	0.270171	0.885629	2.03357	1.52555	2.80574	2.67578	0	0	1	1	0	0	0	3
ZNFX1	0	-0.231739	-0.113785	-0.297088	0.342021	0.445973	0.739811	1.01882	0	0	0	0	0	0	1	3
A_33_P3232637	0	0.325892	0.116535	0.256388	0.658336	0.676592	0.648857	0.402194	0	0	0	1	0	0	0	4
A_33_P3243600	0	-0.032813	0.365413	0.391002	0.706731	0.577979	0.559644	0.401115	0	0	0	1	0	0	0	4
A_33_P3249731	0	0.145826	0.200437	0.110366	0.902684	1.06969	0.730329	0.82587	0	0	0	1	0	0	0	4
A_33_P3258324	0	-0.0267508	-0.0476332	0.215292	2.06558	1.59738	1.13487	1.30952	0	0	0	1	0	0	0	4
A_33_P3332175	0	0.0889286	-0.274277	-0.216907	0.624875	0.561913	0.191012	0.0571234	0	0	0	1	0	0	0	4
A_33_P3383009	0	0.0698991	0.00122068	0.0110018	0.67443	0.510933	0.199415	0.251479	0	0	0	1	0	0	0	4
A_33_P3397593	0	0.131478	0.435366	0.541111	0.809393	0.885038	0.829826	0.537614	0	0	0	1	0	0	0	4
ABHD14A	0	0.0766154	0.227686	0.453344	0.557508	0.85	0.202379	0.0814095	0	0	0	0	0	0	-1	4
ACSS1	0	-0.00676559	0.204644	-0.424212	1.32004	1.44083	1.01654	0.422105	0	0	0	1	0	0	0	4
ADD2	0	-0.754679	0.621581	0.314939	0.199837	0.172691	0.238118	-0.533537	-1	1	0	0	0	0	-1	4
AGTPBP1	0	-0.114425	0.104263	0.221696	0.700946	0.588466	0.389964	0.506124	0	0	0	1	0	0	0	4
AIG1	0	-0.11452	0.33095	1.09799	0.983212	1.23678	0.385811	0.488099	0	0	1	1	0	-1	-1	4
AJAP1	0	0.220263	0.0810748	0.511699	0.731229	1.123	0.178827	0.288484	0	0	0	1	0	0	-1	4
AK130848	0	0.0607724	0.0977461	0.0280235	0.696967	0.95268	0.305852	0.471342	0	0	0	1	0	0	0	4
ANXA11	0	-0.0512012	0.0700418	0.0340858	0.95005	0.867923	0.558063	0.450382	0	0	0	1	0	0	0	4
APEX2	0	0.102659	-0.0125929	0.148069	0.694959	0.492571	0.290381	0.296951	0	0	0	1	0	0	0	4
APITD1	0	-0.0255999	0.19354	0.237487	0.394828	0.219763	0.238295	-0.0541712	0	0	0	0	0	0	-1	4
ARRDC2	0	0.0249685	0.0134452	-0.0794146	0.633304	0.505932	0.288353	0.335744	0	0	0	1	0	0	0	4
ASL	0	-0.0203116	0.0212748	0.833557	1.02993	1.14415	0.156755	0.949766	0	0	0	1	0	0	0	4
B3GALTL	0	0.0622754	0.245836	0.617682	0.736223	0.45359	0.207689	0.358537	0	0	1	1	0	-1	-1	4
BASP1	0	0.0508642	-0.146118	0.246696	0.644536	0.490399	-0.0314131	0.618763	0	0	0	1	0	0	0	4
BASP1P1	0	0.138807	-0.0452628	0.0088496	0.800535	0.600583	0.382323	0.500198	0	0	0	1	0	0	0	4
BC000817	0	0.32946	0.165916	0.502348	0.646878	0.812804	0.652815	0.562154	0	0	0	1	0	0	0	4
BC066548	0	-0.101964	0.333115	0.26191	0.887651	0.800595	0.211734	0.658106	0	0	0	1	0	-1	0	4
BCL2L11	0	0.0937263	0.0999303	0.249396	0.729025	0.680226	0.514514	0.473471	0	0	0	1	0	0	0	4
BTF3L4	0	-0.0221005	0.14006	0.158361	0.368611	0.200002	0.185078	-0.0463754	0	0	0	0	0	0	-1	4
BX095413	0	-0.0169221	0.325839	0.517459	1.04497	0.995786	0.736721	0.840603	0	0	0	1	0	0	0	4
C13orf15	0	-0.0730461	0.898712	0.71023	2.24066	2.2028	1.80583	1.83448	0	0	0	1	0	0	0	4
C15orf58	0	0.230918	0.268531	0.482059	0.976909	0.857253	0.909628	0.645868	0	0	0	1	0	0	0	4
C16orf62	0	-0.153538	0.0208515	0.0825979	0.766018	0.784856	0.424967	0.366019	0	0	0	1	0	0	0	4
C16orf79	0	-0.0959655	-0.10145	0.255993	0.997135	0.777454	0.316555	0.486816	0	0	0	1	0	0	0	4
C16orf93	0	-0.14509	-0.1164	0.422382	1.21575	1.33594	0.490829	0.830192	0	0	0	1	0	0	-1	4
C1orf212	0	0.17727	0.569752	1.05684	0.778276	1.09734	0.0264148	1.01563	0	0	1	0	0	0	0	4
C21orf33	0	0.0187285	0.0526964	0.163796	0.429531	0.594322	0.250545	-0.0421632	0	0	0	0	0	0	-1	4
C7orf41	0	-0.052626	0.391894	-0.207102	1.91857	1.80405	0.772426	0.409068	0	0	0	1	0	-1	0	4
C9orf100	0	0.0432642	0.0412312	-0.0964046	0.420515	0.0335248	-0.197212	0.0165224	0	0	0	0	0	-1	0	4
C9orf167	0	0.449981	-0.0172009	0.326063	0.725431	0.807596	0.509854	0.821317	0	0	0	1	0	0	0	4
CABLES2	0	0.0306288	0.179011	0.468541	1.31473	1.16969	0.864092	0.704892	0	0	0	1	0	0	-1	4
CACNA2D3	0	0.406254	-0.173161	-0.0974815	0.844616	0.560061	0.0281223	0.212031	0	0	0	1	0	0	0	4
CAPN13	0	0.0106037	0.0628558	0.214028	0.643189	0.628748	0.471038	0.55555	0	0	0	1	0	0	0	4
CAT	0	-0.049784	0.00429643	0.208778	1.30216	1.6953	0.676318	0.887007	0	0	0	1	0	0	0	4
CCDC22	0	-0.274141	-0.0997459	-0.0147937	0.891018	0.42887	0.21817	0.210655	0	0	0	1	0	0	0	4
CD302	0	-0.194974	-0.0244397	0.078102	1.19789	1.21435	0.633604	0.808611	0	0	0	1	0	0	0	4
CDC42EP4	0	0.17635	0.246257	0.944525	1.92862	2.31891	0.992859	1.77472	0	0	1	1	0	-1	-1	4
CDRT15P2	0	-0.0723248	0.00231674	-0.0408	0.787034	1.50611	0.414416	0.731895	0	0	0	1	0	0	0	4
CEACAM6	0	-0.340334	0.12731	0.405129	3.41603	1.86711	1.12537	1.73703	0	0	0	1	0	0	0	4
CEACAM7	0	0.407098	0.470536	0.399269	1.10182	0.620094	0.543009	0.57247	0	0	0	1	0	0	0	4
CEL	0	0.270631	0.0205248	0.242828	0.68992	0.61058	0.275119	0.574013	0	0	0	1	0	0	0	4
CES1	0	1.37783	-0.151924	0.0233629	1.6426	3.15507	1.77909	1.25128	1	0	0	1	0	0	0	4
CETN2	0	-0.000932509	-0.164985	0.0897523	1.00741	0.804115	0.591892	0.529896	0	0	0	1	0	0	0	4
CHCHD10	0	0.268301	0.606871	0.505744	1.28034	1.59674	0.784138	0.572701	0	1	0	1	0	-1	-1	4
CHCHD7	0	0.1498	0.109107	-0.00435564	0.797396	0.810405	0.641158	0.420807	0	0	0	1	0	0	0	4
CHI3L2	0	0.215664	0.466204	0.327914	0.846561	0.976038	0.516523	0.890309	0	0	0	1	0	0	0	4
CIDEB	0	-0.0248407	0.189635	0.0147749	1.02481	1.13489	0.733399	0.61653	0	0	0	1	0	0	0	4
CKMT1A	0	0.0849112	-0.148394	-0.348579	2.16624	2.14601	0.920869	0.362136	0	0	0	1	0	0	-1	4
CLCNKA	0	0.0338419	-0.132997	0.0803278	0.650789	0.717757	0.0153573	0.262164	0	0	0	1	0	0	0	4
COMP	0	0.324481	0.486764	0.336108	1.97888	1.60065	1.29424	1.14242	0	0	0	1	0	0	0	4
COMTD1	0	0.192284	0.334268	0.683208	0.61717	1.24359	-0.342969	-0.0587628	0	0	0	1	0	-1	-1	4
CPS1	0	0.435862	-0.712156	-0.424887	0.259117	0.647127	-0.248492	-0.178449	0	-1	0	0	0	0	0	4
CPSF4L	0	0.0151419	0.00958279	0.141407	0.749184	0.800686	0.59993	0.490213	0	0	0	1	0	0	0	4
CRIP1	0	0.415811	0.243942	1.07321	2.67979	3.07157	2.24014	2.45437	0	0	1	1	0	0	-1	4
CTSC	0	0.245713	0.41901	0.563547	1.20964	1.17354	0.792852	1.08066	0	0	0	1	0	-1	0	4
CXorf36	0	-0.115823	0.0728453	0.0878229	0.616257	0.614464	0.294241	0.56591	0	0	0	1	0	0	0	4
DAK	0	-0.185571	-0.0938017	0.112153	0.656529	0.530974	0.212108	0.134817	0	0	0	1	0	0	0	4
DARC	0	0.00464159	-0.187751	-0.0952315	0.724736	0.3187	0.0404218	0.304051	0	0	0	1	0	0	0	4
DBIL5P	0	-0.193173	-0.0233073	0.298059	0.759333	0.616398	0.454857	0.392237	0	0	0	1	0	0	-1	4
DBN1	0	0.106563	0.282616	0.285041	0.386875	0.218309	0.351417	-0.11146	0	0	0	0	0	0	-1	4
DDTL	0	-0.124218	-0.00102863	0.183324	0.975356	0.786325	0.463867	0.397199	0	0	0	1	0	0	-1	4
DDX11L9	0	-0.171206	0.472711	0.379421	0.820917	0.827046	0.512221	0.656646	0	0	0	1	0	0	0	4
DEFT1P	0	0.609076	0.32477	0.337451	2.74798	2.54617	1.13586	1.67429	0	0	0	1	0	0	0	4
DHFRL1	0	-0.149802	0.136339	0.0547686	0.63573	0.462287	0.376022	0.313926	0	0	0	1	0	0	0	4
DHRS7B	0	0.263571	0.364115	0.543883	0.883426	1.00071	0.610077	0.713135	0	0	0	1	0	0	0	4
DLEC1	0	0.0329783	-0.0570174	0.0552848	1.5266	1.44838	0.652845	0.422566	0	0	0	1	0	0	0	4
DPY19L1P1	0	-0.159592	-0.0246236	-0.130497	1.41168	2.15934	0.33004	0.811684	0	0	0	1	0	0	0	4
DUSP13	0	0.475815	0.230389	0.480046	1.63214	1.97095	0.954376	1.491	0	0	0	1	0	0	0	4
DVL3	0	0.239374	0.107467	0.172968	0.770558	0.561601	0.269442	0.748118	0	0	0	1	0	0	0	4
DYRK4	0	0.139732	0.50546	0.427331	0.615111	0.763801	0.39566	0.641585	0	0	0	1	0	0	0	4
EML3	0	-0.00967659	0.207195	0.160116	0.766689	0.765943	0.253413	0.26525	0	0	0	1	0	0	0	4
ENST00000371162	0	0.338545	0.101606	0.193626	0.629689	0.714827	0.241394	0.425631	0	0	0	1	0	0	0	4
ENST00000417559	0	0.0945884	0.687458	0.486761	0.808302	1.18977	0.60125	0.507548	0	0	0	1	0	0	0	4
ENST00000423354	0	0.348605	0.582081	0.515651	0.638605	0.525384	0.418258	0.224297	0	0	0	1	0	0	0	4
ENST00000431300	0	0.241459	0.00124945	0.232901	1.00797	0.883365	0.765673	0.639378	0	0	0	1	0	0	0	4
ENST00000443467	0	0.0543843	-0.13576	-0.104011	0.663865	0.772476	0.11272	0.121246	0	0	0	1	0	0	0	4
ENST00000451884	0	0.1809	-0.254769	-0.0789215	0.618741	0.80764	0.158611	0.101538	0	0	0	1	0	0	0	4
ENTPD7	0	-0.032905	0.0830786	0.535562	2.59657	2.55222	1.67061	2.30383	0	0	0	1	0	0	0	4
ETFB	0	0.154561	0.0397556	0.152291	0.872721	0.918774	0.718582	0.438281	0	0	0	1	0	0	0	4
FAM13A-AS1	0	0.2523	0.29111	0.545984	1.26469	1.49283	1.01848	1.00325	0	0	0	1	0	0	0	4
FAM172A	0	0.0478921	0.174657	0.359324	0.44433	0.287179	-0.240273	-0.123162	0	0	0	0	0	-1	-1	4
FAM174B	0	0.200939	0.336795	0.406461	0.619898	0.506602	0.315641	0.503502	0	0	0	1	0	0	0	4
FAM195A	0	0.125774	0.373429	0.561563	0.932801	0.882851	0.559662	0.663561	0	0	0	1	0	-1	-1	4
FAM50A	0	0.0848664	0.0330116	-0.0532159	0.61429	0.593981	0.458349	0.274367	0	0	0	1	0	0	0	4
FBXL6	0	0.121791	0.0226032	0.182647	1.0974	1.35741	0.914923	1.00412	0	0	0	1	0	0	0	4
FECH	0	0.0696137	0.173128	0.500568	0.721568	0.783822	0.55736	0.294176	0	0	0	1	0	0	0	4
FES	0	-0.176179	-0.106289	0.123017	0.894226	0.824879	0.40992	0.546518	0	0	0	1	0	0	0	4
FIBCD1	0	0.108865	0.10604	0.210616	1.05928	1.0586	0.712211	0.647381	0	0	0	1	0	0	0	4
FKBP14	0	0.214805	0.423705	0.414646	0.593977	0.72177	0.306493	0.342171	0	0	0	0	0	-1	0	4
FKBP2	0	0.180725	0.212939	0.851075	0.596396	0.9696	0.297596	0.77568	0	0	1	0	0	0	0	4
FLJ33996	0	-0.0556985	0.0765786	0.10691	0.612537	0.535993	0.266542	0.140245	0	0	0	1	0	0	0	4
FLJ37453	0	0.358776	0.237121	0.497179	0.308037	0.547359	0.0611909	-0.0346333	0	0	0	0	0	0	-1	4
FLJ41484	0	0.198928	0.847565	0.846182	0.962689	1.50378	1.08618	0.754019	0	0	0	1	0	0	0	4
FLJ42289	0	-0.0272494	-0.0528151	0.367355	1.35575	1.18347	0.447227	0.568032	0	0	0	1	0	0	-1	4
FLJ90757	0	-0.446315	0.0030586	-0.401019	0.74293	0.0627001	0.177083	-0.104983	0	0	0	1	0	0	0	4
FLYWCH1	0	-0.234192	-0.0214843	0.174312	0.627369	0.418778	0.465967	0.15305	0	0	0	1	0	0	0	4
FOXD2	0	-0.192525	-0.146808	0.044057	0.973227	1.16588	0.696547	0.705467	0	0	0	1	0	0	0	4
FRY-AS1	0	0.307003	0.260536	0.236686	0.606593	0.760325	0.538742	0.57946	0	0	0	1	0	0	0	4
FUT4	0	0.212435	0.614314	0.658734	1.85402	1.96367	1.59003	1.59636	0	1	1	1	0	-1	-1	4
GAGE2B	0	0.251177	0.217043	-0.0192522	0.653983	0.825807	0.779578	0.235713	0	0	0	1	0	0	0	4
GEN1	0	0.0502713	-0.0684696	-0.0677826	0.840089	0.719832	0.40631	0.290294	0	0	0	1	0	0	0	4
GGA2	0	0.27228	0.357473	0.235221	0.464609	0.897198	-0.104447	0.137279	0	0	0	0	0	-1	0	4
GGT1	0	0.133062	0.0252509	0.21302	0.803313	0.852751	0.274631	0.512652	0	0	0	1	0	0	0	4
GGT3P	0	0.142931	-0.0278895	0.055317	1.01757	0.819322	0.509971	0.516363	0	0	0	1	0	0	0	4
GGTLC2	0	0.374689	0.394264	0.699634	0.939771	1.35915	0.419095	0.979355	0	0	1	1	0	0	0	4
GLA	0	-0.0259876	0.164635	0.484272	1.48857	1.43634	0.93991	1.17656	0	0	0	1	0	0	0	4
GMDS	0	0.0976289	0.361921	0.0152367	0.919068	0.943993	0.653584	0.300646	0	0	0	1	0	0	0	4
GPAA1	0	-0.26548	0.0508418	0.144547	0.978419	0.671328	0.352811	0.275525	0	0	0	1	0	0	-1	4
GPC2	0	-0.345584	0.0722625	-0.098665	1.03072	0.913893	0.464482	0.650897	0	0	0	1	0	0	0	4
GPSM2	0	0.0766558	-0.168247	-0.0411871	0.615146	0.531929	0.0370854	0.162542	0	0	0	1	0	0	0	4
GRAMD1B	0	0.0215548	0.365201	0.324056	0.861897	1.10853	0.308063	0.594866	0	0	0	1	0	0	0	4
GSTP1	0	0.150493	0.195351	0.266195	0.949472	1.08017	0.645111	0.85911	0	0	0	1	0	0	0	4
GUSBP10	0	-0.20294	-0.16735	0.131898	1.2054	0.803174	0.556334	0.819325	0	0	0	1	0	0	0	4
GUSBP11	0	-0.198025	-0.218027	-0.0221878	0.971632	0.712237	0.357159	0.463556	0	0	0	1	0	0	0	4
GYS1	0	0.121489	0.014401	0.033986	0.687708	0.989914	0.367281	0.236984	0	0	0	1	0	0	0	4
H6PD	0	-0.28341	0.178166	0.145621	1.65044	1.71145	1.01036	0.877496	0	0	0	1	0	0	0	4
HABP2	0	0.464571	0.491425	0.671517	1.01842	0.509113	0.588794	0.33412	0	0	0	1	0	0	0	4
HDAC4	0	-0.0101406	0.0374815	-0.140261	0.609152	0.419543	0.403011	0.0359925	0	0	0	1	0	0	0	4
HEATR7A	0	-0.0383506	-0.0962155	0.298707	0.769751	0.707242	0.513998	0.379702	0	0	0	1	0	0	0	4
HIP1R	0	-0.232114	0.273191	0.318957	1.25562	1.1793	0.662847	0.78954	0	0	0	1	0	-1	-1	4
HOTTIP	0	-0.153462	-0.037668	-0.187332	0.993682	0.837206	0.540391	0.442524	0	0	0	1	0	0	0	4
HPS1	0	0.0482987	-0.0153158	0.192334	0.819208	0.938987	0.491482	0.619483	0	0	0	1	0	0	0	4
HSPA5	0	0.362014	0.151409	1.50437	0.855501	1.48056	0.3203	0.702854	0	0	1	1	0	0	-1	4
HYAL3	0	0.168052	0.356803	0.97024	1.08833	1.47718	0.107574	1.32416	0	0	1	1	0	-1	0	4
IDH2	0	-0.2584	-0.754491	-0.154341	0.34699	0.0485825	-0.107694	-0.161278	0	-1	0	0	0	0	0	4
IGFL2	0	0.18391	0.158412	0.400687	0.718032	0.300257	0.260982	0.228765	0	0	0	1	0	0	0	4
IQGAP3	0	-0.0403414	-0.258363	-0.278744	0.751125	0.684382	0.198383	0.0840063	0	0	0	1	0	0	0	4
ISYNA1	0	-0.000663984	0.0595516	-0.0228939	0.660577	0.79851	0.368919	0.497449	0	0	0	1	0	0	0	4
JOSD2	0	0.241306	0.0582886	0.294686	0.801745	1.00414	0.375943	0.672753	0	0	0	1	0	0	0	4
KANSL3	0	-0.264031	0.0669284	-0.0578029	0.820492	0.69366	0.576513	0.29604	0	0	0	1	0	0	0	4
KBTBD7	0	-0.326632	-0.113025	0.0287375	0.766418	0.135843	0.081509	0.210949	0	0	0	1	0	0	0	4
KCNK7	0	0.350641	0.0537106	0.351503	0.878369	1.04807	0.797103	0.575981	0	0	0	1	0	0	0	4
KIAA0182	0	0.136763	0.604024	0.515283	1.04908	1.38864	0.800299	1.07592	0	0	0	1	0	0	0	4
KIF16B	0	0.627997	0.396866	0.144955	0.493007	0.763191	0.664228	0.20449	1	0	0	0	0	0	0	4
KNG1	0	0.0794678	0.327121	0.345788	0.747005	0.923694	0.675277	0.715447	0	0	0	1	0	0	0	4
KREMEN2	0	0.613888	0.514235	-0.102948	1.14335	1.31607	0.379802	0.128954	0	0	0	1	0	0	0	4
KRTAP10-6	0	0.0435541	0.34027	0.5967	3.3666	2.7387	1.92029	2.31451	0	0	0	1	0	0	0	4
LBR	0	0.0321883	0.222553	0.270635	0.921638	0.687874	0.525763	0.677335	0	0	0	1	0	0	0	4
LINC00204B	0	0.329923	0.0732818	0.180004	1.14792	0.952699	0.77008	0.68057	0	0	0	1	0	0	0	4
LIPN	0	-0.163489	0.286262	0.607408	1.66221	1.69616	1.26748	1.3671	0	0	0	1	0	0	0	4
LOC100127891	0	-0.0828234	-0.0475837	0.263737	0.825105	0.740587	0.428537	0.468531	0	0	0	1	0	0	0	4
LOC100127909	0	0.150243	0.516745	0.705871	2.63174	2.16224	1.76872	2.05956	0	0	0	1	0	0	0	4
LOC100128191	0	-0.0741604	-0.0224009	0.164824	1.0773	1.01531	0.760717	0.474803	0	0	0	1	0	0	0	4
LOC100128281	0	0.135207	0.322215	0.246664	0.700617	0.757989	0.326529	0.562141	0	0	0	1	0	0	0	4
LOC100128361	0	-0.0533054	-0.137536	-0.116865	0.785755	0.529471	0.0815262	0.0166952	0	0	0	1	0	0	0	4
LOC100131860	0	0.32263	0.542892	0.347934	0.604613	0.433568	0.383934	0.398933	0	0	0	1	0	0	0	4
LOC100132790	0	-0.0277699	-0.035792	0.0736988	1.40025	1.00052	0.763472	0.68809	0	0	0	1	0	0	0	4
LOC100133050	0	-0.297731	-0.337784	-0.240984	0.854244	0.539477	0.189147	0.270677	0	0	0	1	0	0	0	4
LOC100290566	0	0.0916056	0.22886	0.204113	0.631897	0.460746	0.254118	0.405143	0	0	0	1	0	0	0	4
LOC100505681	0	-0.24802	-0.344136	-0.219121	0.752809	0.25384	-0.31446	-0.282114	0	0	0	1	0	0	0	4
LOC100505834	0	0.0887366	0.470393	0.263569	0.77796	0.877794	0.00777863	0.524426	0	0	0	1	0	0	0	4
LOC100505908	0	-0.10791	0.265561	0.970992	1.44694	1.76266	1.01719	0.620026	0	0	1	1	0	0	-1	4
LOC100506033	0	0.124714	-0.393783	-0.160824	0.649477	0.90465	0.301387	0.253582	0	0	0	1	0	0	0	4
LOC100506428	0	0.17074	-0.227928	0.0963493	0.905407	1.05793	-0.0164241	0.181184	0	0	0	1	0	0	0	4
LOC100506561	0	0.182325	0.34316	0.11296	0.608262	0.659936	0.387347	0.60973	0	0	0	1	0	0	0	4
LOC100506844	0	-0.01194	0.678419	0.649601	1.18566	1.28312	0.747992	0.641071	0	1	1	1	0	-1	-1	4
LOC100507131	0	0.0955935	-0.100666	-0.0356095	0.82778	0.632276	0.224131	0.360716	0	0	0	1	0	0	0	4
LOC100507241	0	0.314206	0.541933	0.556583	0.807325	0.917687	0.881728	0.596692	0	0	0	1	0	0	0	4
LOC100508384	0	0.00512299	0.666152	1.00198	2.12103	2.57669	1.30331	2.10745	0	0	0	1	0	0	0	4
LOC100652758	0	0.276126	0.521434	0.644787	0.76079	0.918489	0.614759	0.589054	0	0	0	1	0	0	0	4
LOC100652765	0	0.201329	0.0513377	0.304382	0.610954	0.778761	0.489321	0.659861	0	0	0	1	0	0	0	4
LOC100652772	0	0.279879	0.541249	0.404302	0.354675	0.568321	0.506851	0.0939144	0	0	0	0	0	0	-1	4
LOC100652787	0	0.0490582	0.39119	0.231328	0.755703	0.863667	0.659331	0.580827	0	0	0	1	0	0	0	4
LOC100652915	0	0.0321363	0.117826	0.699092	1.31302	0.995705	0.654506	0.888618	0	0	0	1	0	0	0	4
LOC100653257	0	-0.111984	-0.0346399	0.238637	0.809238	0.705112	0.115545	0.327469	0	0	0	1	0	0	0	4
LOC158402	0	-0.0374847	0.0416275	0.383484	0.659947	0.744114	0.319219	0.504802	0	0	0	1	0	0	0	4
LOC285540	0	0.0317387	0.186494	0.231124	1.24337	1.20568	0.491044	0.707084	0	0	0	1	0	0	0	4
LOC286437	0	-0.135842	-0.0547511	0.217898	1.2627	1.04631	0.740767	0.750283	0	0	0	1	0	0	0	4
LOC339166	0	0.264939	0.506416	0.480407	0.69372	1.18986	0.725762	0.764134	0	0	0	1	0	0	0	4
LOC340239	0	-0.0286684	-0.241991	0.155944	0.678063	0.76192	0.582838	0.386696	0	0	0	1	0	0	0	4
LOC388588	0	-0.203475	-0.405811	1.14755	0.945169	1.2256	0.5354	0.733845	0	0	1	1	0	0	-1	4
LOC388780	0	0.4598	1.22685	1.36667	1.79444	2.01124	1.54556	1.25492	0	1	1	1	0	-1	-1	4
LOC389634	0	-0.00224597	0.355103	0.321201	0.878398	1.10012	0.557471	0.450193	0	0	0	1	0	0	-1	4
LOC439994	0	0.00271748	-0.0917639	0.0779463	0.774552	0.840416	0.582934	0.52749	0	0	0	1	0	0	0	4
LOC441268	0	-0.548615	0.929059	0.951093	1.87231	2.34031	0.692605	1.45509	0	0	0	1	0	0	0	4
LOC497257	0	-0.502446	0.949034	0.390827	2.23316	2.59866	1.07747	1.27878	0	0	0	1	0	0	0	4
LOC541471	0	0.195751	-0.0845838	0.316236	0.904213	1.13921	0.473906	0.726507	0	0	0	1	0	0	0	4
LOC643783	0	0.132492	0.489902	0.425359	0.789913	0.892012	0.855724	0.515389	0	0	0	1	0	0	0	4
LOC728190	0	0.268617	0.497463	0.278668	0.442775	0.569543	-0.0631832	-0.133244	0	0	0	0	0	-1	-1	4
LOC728228	0	0.120194	0.255194	0.585649	1.85219	2.02329	1.50038	1.48186	0	0	0	1	0	0	-1	4
LOC728537	0	-0.113256	0.274564	0.291707	0.650702	0.733926	0.508597	0.376863	0	0	0	1	0	0	0	4
LOC728606	0	0.150012	0.107248	0.67287	1.86641	2.15567	1.43143	1.10016	0	0	1	1	0	0	-1	4
LOC729013	0	0.338341	0.224276	0.210272	0.636358	0.799411	0.639923	0.402642	0	0	0	1	0	0	0	4
LOC729732	0	-0.308748	0.869292	0.487555	2.24861	2.50276	1.16903	1.10656	0	0	0	1	0	0	0	4
LRPAP1	0	0.0353751	0.0889504	0.373111	1.687	1.53852	0.594727	1.38707	0	0	0	1	0	0	0	4
LRRC23	0	-0.0694481	0.183614	0.330196	0.772503	0.533732	0.428728	0.423242	0	0	0	1	0	0	0	4
LTC4S	0	-0.116191	-0.284037	1.13799	1.34288	1.36729	0.266647	0.48138	0	0	1	1	0	0	-1	4
LYPLA2	0	-0.0112989	0.135631	0.220209	0.603021	0.594536	0.146044	0.604427	0	0	0	1	0	0	0	4
MACF1	0	0.0503338	0.0405726	-0.00899508	0.618005	0.669991	0.291251	0.495285	0	0	0	1	0	0	0	4
MAP4K2	0	0.0589315	0.0286048	0.228422	0.648497	0.848731	0.224587	0.7768	0	0	0	1	0	0	0	4
MARCH3	0	-0.162931	0.0415257	0.152682	0.356844	0.594875	-0.455127	0.03995	0	0	0	0	0	-1	0	4
MFSD1	0	0.005798	0.110809	0.250623	0.853618	0.947347	0.525817	0.667045	0	0	0	1	0	0	0	4
MFSD10	0	-0.381116	0.172187	-0.034029	0.929973	0.820728	0.105779	0.265827	0	0	0	1	0	0	0	4
MFSD5	0	0.101904	-0.0343237	0.0570744	0.664599	0.544531	0.354372	0.277984	0	0	0	1	0	0	0	4
MGAT5	0	0.0355328	-0.0497093	-0.444889	0.749166	0.843348	-0.0766397	0.010563	0	0	0	1	0	0	0	4
MGC70870	0	-0.167768	0.088333	0.216896	0.618386	0.434339	0.311708	0.43014	0	0	0	1	0	0	0	4
MTMR8	0	0.097883	0.416109	0.665503	0.808628	0.814756	0.45443	0.381317	0	0	1	1	0	0	-1	4
MYL5	0	0.3032	0.432342	0.802892	0.537996	1.06387	0.763926	0.391459	0	0	1	0	0	0	0	4
MYO1G	0	-0.15276	0.419503	0.72528	1.28657	1.4955	0.921039	1.02692	0	0	0	1	0	0	0	4
NAA40	0	0.0245641	0.105737	-0.0838337	0.602149	0.596135	0.356628	0.268135	0	0	0	1	0	0	0	4
NADSYN1	0	-0.142814	0.135794	0.34183	0.866117	1.00863	0.419046	0.466976	0	0	0	1	0	0	-1	4
NANOG	0	-0.302863	0.393055	0.487123	1.47739	1.58286	0.602402	1.2381	0	0	0	1	0	0	0	4
NAT6	0	0.161769	0.134036	0.437291	0.735675	1.2173	0.25024	0.439256	0	0	0	1	0	0	0	4
NCF4	0	1.09064	0.0468203	1.04849	1.52302	2.33558	1.54704	1.64645	1	0	1	1	0	0	0	4
NDUFA4	0	0.0516433	-0.165756	0.0613356	0.646236	0.542679	0.296332	0.421986	0	0	0	1	0	0	0	4
NFATC2	0	0.253656	0.262199	0.247049	0.867892	1.02115	0.756757	0.688363	0	0	0	1	0	0	0	4
NGF	0	-0.088798	0.307506	0.317512	0.755246	0.944864	0.447293	0.71626	0	0	0	1	0	0	0	4
NP1461842	0	-0.0326846	0.134651	0.0896977	0.807764	0.784474	0.462045	0.414333	0	0	0	1	0	0	0	4
NSUN5	0	-0.0819836	0.215326	0.274847	0.769447	0.896633	0.63212	0.608315	0	0	0	1	0	0	0	4
NTSR1	0	0.264265	-0.313417	-0.752162	0.937919	1.63978	0.49557	0.614106	0	0	-1	1	0	0	0	4
NUDT22	0	0.0380974	0.130155	0.241455	0.905735	0.863279	0.491298	0.683624	0	0	0	1	0	0	0	4
OPRL1	0	-0.202424	0.0669647	0.110754	0.801394	0.493195	0.465498	0.282717	0	0	0	1	0	0	0	4
ORAI2	0	-0.201057	0.135335	0.394067	1.63991	1.53709	0.832977	1.39483	0	0	0	1	0	-1	0	4
OSR2	0	0.423021	0.476388	0.720902	0.845525	1.43028	0.73978	0.627298	0	0	1	1	0	0	-1	4
PDZD8	0	0.126934	0.520423	0.0936966	1.22689	1.73332	0.354388	0.672847	0	0	0	1	0	-1	0	4
PEX2	0	-0.279995	0.454797	0.261264	0.707733	0.740228	0.61662	0.479687	0	0	0	1	0	0	0	4
PHKA2	0	-0.130295	-0.069228	0.0800025	0.570483	0.374193	0.0759817	0.03059	0	0	0	0	0	0	-1	4
PLD3	0	0.274544	0.0297651	1.07276	1.48346	1.76711	1.06101	1.46129	0	0	1	1	0	0	0	4
PMP22	0	-0.204203	-0.367327	-0.300158	1.26054	0.923713	0.200318	0.407362	0	0	0	1	0	0	0	4
PNKP	0	-0.00681921	0.129359	0.192931	0.640293	0.764153	0.424487	0.460045	0	0	0	1	0	0	0	4
POLH	0	0.0508928	0.158285	0.133509	0.633367	0.296463	-0.0198118	0.050628	0	0	0	1	0	-1	-1	4
POU4F1	0	-0.282024	0.226938	0.0581052	0.613415	0.191808	0.180091	0.163865	0	0	0	1	0	0	0	4
PPP1R9B	0	0.0336519	0.0796126	-0.0297748	0.644339	0.718814	0.313705	0.570503	0	0	0	1	0	0	0	4
PRCP	0	0.0557759	-0.189648	0.059594	0.762272	0.738747	0.21026	0.531841	0	0	0	1	0	0	0	4
PRICKLE3	0	-0.0644695	-0.157052	0.0226456	0.702722	0.653219	0.391296	0.414109	0	0	0	1	0	0	0	4
PRTN3	0	0.127227	0.477252	1.06151	1.41716	2.28069	0.323328	0.437913	0	0	0	1	0	0	0	4
PTPN18	0	-0.134855	-0.0392274	0.463219	1.29173	1.10882	0.57757	0.892107	0	0	0	1	0	0	-1	4
PTPN7	0	0.113343	0.310237	0.423828	1.02824	1.01752	0.811326	0.775654	0	0	0	1	0	0	0	4
PVRL1	0	-0.25563	0.898689	0.781187	1.4639	1.23366	1.00538	0.342869	0	0	0	1	0	0	-1	4
PXMP4	0	-0.0613734	-0.0236428	0.0890502	0.882962	0.731848	0.390641	0.542718	0	0	0	1	0	0	0	4
RAB32	0	-0.496303	-0.262322	-0.134722	0.807886	0.405171	-0.144344	-0.587702	0	0	0	1	0	0	0	4
REPIN1	0	0.0802771	0.277316	0.216586	0.822274	0.755217	0.341471	0.120786	0	0	0	1	0	0	-1	4
RHOU	0	-0.262958	0.628363	0.213184	0.892838	0.264716	0.188583	0.0778814	0	0	0	1	0	-1	0	4
RNASET2	0	0.306846	0.239543	0.422281	1.0877	1.14904	0.875756	0.972377	0	0	0	1	0	0	0	4
RNF166	0	-0.0811758	0.314575	0.144453	0.615704	0.658142	0.428186	0.385044	0	0	0	1	0	0	0	4
ROPN1L	0	-0.405328	-0.50416	-0.855718	0.392006	0.471303	-0.265994	-0.48254	0	0	-1	0	0	0	0	4
RPIA	0	0.0279373	0.255854	0.0280676	0.370011	0.14622	0.111254	-0.223616	0	0	0	0	0	0	-1	4
S1PR4	0	0.0176163	0.16869	0.593702	0.784563	0.762475	0.456629	0.543738	0	0	0	1	0	0	-1	4
SCARA3	0	0.0995944	0.0759908	-0.00577864	0.610537	0.614324	0.466573	0.156121	0	0	0	1	0	0	0	4
SDC1	0	0.0584242	-0.165043	-0.417486	0.903875	1.1212	-0.316896	0.105067	0	0	0	1	0	0	0	4
SEC11A	0	0.215078	0.244325	0.513029	0.635656	0.717757	0.408633	0.510188	0	0	0	1	0	0	-1	4
SEL1L3	0	0.375377	-0.133794	0.0341251	1.6858	2.25613	1.56198	1.2658	0	0	0	1	0	0	0	4
SELPLG	0	-0.0618421	0.456338	0.526627	2.13359	2.23844	1.48589	1.60431	0	0	0	1	0	0	-1	4
SEMA4G	0	0.284716	0.233192	0.372621	0.970072	1.23216	0.837099	0.707353	0	0	0	1	0	0	0	4
SEPW1	0	-0.010017	-0.0579636	0.0958299	0.661353	0.737634	0.41403	0.610964	0	0	0	1	0	0	0	4
SGCA	0	0.0394166	0.0218962	-0.0600358	0.657658	0.371083	0.282776	0.0793131	0	0	0	1	0	0	0	4
SGK3	0	-0.0526053	0.166119	0.816169	1.75431	1.78685	1.10409	1.33043	0	0	1	1	0	0	-1	4
SLC22A4	0	0.255475	0.605291	0.74643	0.719151	1.234	0.509703	0.504578	0	1	1	1	0	-1	-1	4
SLC22A5	0	-0.0485178	0.482461	0.235707	1.10772	1.15286	0.851621	0.613222	0	0	0	1	0	0	0	4
SLC25A35	0	-0.213732	0.181039	0.198062	1.11064	1.08096	0.607741	0.897351	0	0	0	1	0	0	0	4
SLC48A1	0	0.244011	0.267488	1.00679	1.38163	1.59529	1.01235	1.09788	0	0	1	1	0	0	0	4
SLFN13	0	0.177835	-0.170884	-0.0927929	0.788743	0.871633	0.433617	0.38087	0	0	0	1	0	0	0	4
SLK	0	0.190379	0.182784	0.26376	0.751947	0.658061	0.220831	0.705359	0	0	0	1	0	0	0	4
SLPI	0	1.24851	-0.632751	0.059586	1.88543	2.87027	0.846775	0.711705	1	0	0	1	0	0	-1	4
SPATA20	0	-0.271743	-0.012354	0.256934	0.66477	0.785662	0.625052	0.255378	0	0	0	1	0	0	0	4
SPINK8	0	0.133346	1.05446	0.521476	0.782787	1.12113	0.476995	0.284989	0	1	0	1	0	-1	0	4
SPN	0	0.294363	0.480338	0.0114701	1.03284	1.0968	0.676788	0.455861	0	0	0	1	0	0	0	4
SPRYD3	0	0.19047	0.475446	0.426007	0.66313	0.646914	0.378144	0.337108	0	0	0	1	0	0	0	4
SRGN	0	0.0830393	0.476185	0.574597	1.07606	1.40672	0.775854	1.20139	0	0	0	1	0	0	0	4
SSR2	0	-0.131421	-0.224886	0.0672885	0.626954	0.307788	0.117447	0.471471	0	0	0	1	0	0	0	4
STXBP5	0	0.138417	0.281639	0.848697	1.72049	1.83904	0.977659	1.66614	0	0	1	1	0	-1	-1	4
SUMF1	0	-0.126301	0.0647719	0.471893	0.510704	0.479238	-0.122921	0.167807	0	0	0	0	0	0	-1	4
SVIL	0	-0.0366018	0.113095	0.299262	0.939941	1.11908	0.502434	0.860163	0	0	0	1	0	0	0	4
TAX1BP3	0	-0.207546	-0.390911	-0.343192	0.912832	0.43035	0.170793	0.103893	0	0	0	1	0	0	0	4
TBC1D2	0	-0.147311	-0.121254	0.303021	0.843642	0.571115	0.264324	0.395419	0	0	0	1	0	0	-1	4
TCTA	0	0.034099	-0.00483289	0.131579	0.771382	0.709555	0.138286	0.388885	0	0	0	1	0	0	0	4
THBS4	0	0.311622	1.02753	0.894923	3.54307	3.37662	2.83857	2.45783	0	0	0	1	0	0	0	4
THC2506656	0	0.225484	0.94813	0.575479	2.07223	2.30915	1.48441	0.993678	0	0	0	1	0	0	0	4
THC2598321	0	0.024448	-0.0482733	0.100915	0.643202	0.512357	0.337921	0.444194	0	0	0	1	0	0	0	4
THC2619755	0	0.399485	0.185883	0.711832	0.717606	0.788351	0.336182	0.555606	0	0	1	1	0	0	-1	4
THC2704282	0	-0.158808	0.129449	0.235994	0.87638	0.572089	0.190026	0.494018	0	0	0	1	0	0	0	4
THC2712321	0	-0.287583	0.0668437	0.885804	0.735859	0.879676	-0.238977	0.755861	0	0	1	1	0	0	0	4
THC2715267	0	0.0648771	0.611543	0.543021	0.944248	1.30217	0.51669	0.783105	0	0	0	1	0	0	0	4
THC2764040	0	0.173488	0.39981	0.151017	0.999646	0.914707	0.440187	0.616418	0	0	0	1	0	0	0	4
TK1	0	-0.0255027	0.00191499	0.191895	1.04058	0.894678	0.669274	0.640468	0	0	0	1	0	0	0	4
TLE1	0	0.10427	-0.056738	-0.267402	0.955774	1.1589	0.551805	0.505087	0	0	0	1	0	0	0	4
TM7SF3	0	-0.347015	0.0849497	0.218224	0.609959	0.553754	0.154744	0.306027	0	0	0	1	0	0	0	4
TMC4	0	0.0400102	0.13165	0.185587	1.48994	1.32328	1.06786	0.993769	0	0	0	1	0	0	0	4
TMEM106C	0	-0.00606835	0.359689	0.375956	0.702945	0.765348	0.328684	0.568852	0	0	0	1	0	0	0	4
TMEM107	0	-0.0423512	-0.141462	-0.0802604	0.711547	0.61055	0.520911	0.0758127	0	0	0	1	0	0	0	4
TMEM138	0	0.106561	0.379735	0.568448	0.613537	0.660459	-0.0369817	0.319489	0	0	0	1	0	-1	-1	4
TMEM141	0	0.136299	0.115234	0.33909	0.31628	0.455017	0.0475511	-0.0914229	0	0	0	0	0	0	-1	4
TMEM50B	0	0.0969022	0.141226	1.2589	0.743572	1.05282	-0.182386	0.941041	0	0	1	0	0	0	0	4
TMEM57	0	0.163849	0.209551	0.318713	0.943873	0.738491	0.654607	0.704506	0	0	0	1	0	0	0	4
TOM1L2	0	0.180368	-0.0506037	0.00963535	0.661588	0.6565	0.28926	0.281707	0	0	0	1	0	0	0	4
TRAPPC6A	0	-0.267818	-0.507836	-0.0274119	0.998311	0.79085	0.542907	0.349947	0	0	0	1	0	0	0	4
TRIM50	0	0.190337	0.235763	0.524991	1.10836	1.31694	0.509677	0.746156	0	0	0	1	0	0	0	4
TTC28-AS1	0	0.105006	0.532113	0.672853	0.700038	0.822926	0.447904	0.484495	0	0	1	1	0	-1	-1	4
TTTY13	0	0.10503	0.22449	0.820201	0.704018	1.45781	0.00822332	0.263104	0	0	1	1	0	0	-1	4
TUBA3C	0	0.0999989	-0.0451186	-0.163034	0.657541	0.698227	-0.0940448	-0.260419	0	0	0	1	0	0	0	4
TUBA4A	0	0.0292195	0.322442	0.299951	1.0612	1.13952	0.356922	0.416086	0	0	0	1	0	0	0	4
TUBB8	0	0.0962248	0.0918582	0.270168	1.73352	1.42424	1.04894	1.05751	0	0	0	1	0	0	0	4
UBE2D4	0	0.303054	0.288802	0.588578	0.890689	1.03989	0.514579	0.535859	0	0	0	1	0	-1	-1	4
UBE2J1	0	0.114314	0.347079	0.562339	1.17551	1.32616	1.04837	0.843365	0	0	0	1	0	0	-1	4
UCP2	0	-0.131723	0.248417	0.439781	0.791478	1.06913	0.0211656	0.546684	0	0	0	1	0	0	0	4
VAMP5	0	-0.039374	-0.139496	-0.0510945	0.948039	0.818737	0.668336	0.422871	0	0	0	1	0	0	0	4
VAMP7	0	0.0911677	0.123488	0.226204	1.08704	1.00866	0.821436	0.760713	0	0	0	1	0	0	0	4
VAT1	0	-0.0714619	0.156513	0.30137	1.16316	1.22745	0.0139819	0.433573	0	0	0	1	0	-1	-1	4
VIT	0	0.149126	0.490341	0.359377	2.75388	2.61351	2.2237	1.74464	0	0	0	1	0	0	-1	4
VPREB1	0	-0.551855	0.109216	-0.046027	1.53569	1.88696	1.05945	1.08088	0	0	0	1	0	0	0	4
VPREB3	0	0.0334681	0.210202	0.205534	0.964261	0.884698	0.784566	0.552919	0	0	0	1	0	0	0	4
VSIG8	0	0.347162	0.341629	0.600663	0.506634	0.697151	0.323318	0.364184	0	0	1	0	0	0	-1	4
WFIKKN1	0	0.196695	0.162861	0.430917	0.799824	0.654979	0.323766	0.187821	0	0	0	1	0	0	0	4
XLOC_000545	0	0.345858	0.196916	0.335819	0.691671	0.608541	0.469865	0.552135	0	0	0	1	0	0	0	4
XLOC_000564	0	0.195836	0.190134	0.288131	0.772022	1.27116	0.691075	0.833671	0	0	0	1	0	0	0	4
XLOC_001398	0	-0.0549375	0.0949111	0.149756	0.669908	0.578235	0.540544	0.291467	0	0	0	1	0	0	0	4
XLOC_001651	0	0.133118	0.463571	0.562349	0.88051	1.25411	0.780666	0.840723	0	0	0	1	0	0	0	4
XLOC_001998	0	-0.0530722	0.383417	0.0767224	0.773398	1.12103	0.672949	0.848802	0	0	0	1	0	0	0	4
XLOC_002793	0	0.0128428	0.873627	0.731969	1.78281	2.16397	1.24717	1.21972	0	1	1	1	0	-1	-1	4
XLOC_003428	0	0.171236	0.616224	0.31552	0.601468	0.74856	0.587835	0.322677	0	0	0	1	0	0	0	4
XLOC_003498	0	0.31706	0.239301	0.183967	0.775089	0.616727	0.300441	0.458174	0	0	0	1	0	0	0	4
XLOC_003601	0	0.377171	0.247599	0.0864787	0.653949	0.771275	0.614402	0.406538	0	0	0	1	0	0	0	4
XLOC_003838	0	0.0728079	0.636064	0.433256	1.25958	1.42691	0.926241	1.03178	0	0	0	1	0	0	0	4
XLOC_003870	0	0.0835072	-0.0983659	-0.00625448	0.337959	0.311033	-0.0625212	-0.305289	0	0	0	0	0	0	-1	4
XLOC_003912	0	0.0594869	0.181012	0.229227	0.750276	0.542219	0.22088	0.469574	0	0	0	1	0	0	0	4
XLOC_004053	0	0.423223	0.288175	0.172492	0.951981	1.35261	0.812073	0.524932	0	0	0	1	0	0	0	4
XLOC_004182	0	0.260998	0.333822	0.247077	0.657248	0.783663	0.447568	0.681171	0	0	0	1	0	0	0	4
XLOC_004269	0	-0.00565642	-0.102898	-0.0633259	0.707716	0.363427	0.190511	0.244	0	0	0	1	0	0	0	4
XLOC_004653	0	-0.110377	0.27325	0.291294	0.78004	1.064	0.499317	0.74987	0	0	0	1	0	0	0	4
XLOC_004691	0	-0.0418695	0.267422	0.458575	1.45312	1.15225	0.76951	1.20751	0	0	0	1	0	0	0	4
XLOC_005990	0	0.150831	-0.154531	0.30144	0.84572	0.91594	0.263051	0.32929	0	0	0	1	0	0	0	4
XLOC_006881	0	0.243411	0.53727	0.392198	0.807014	1.17722	0.673079	1.02041	0	0	0	1	0	0	0	4
XLOC_007062	0	-0.0655612	-0.186475	-0.324183	0.824776	0.327727	-0.124979	0.322916	0	0	0	1	0	0	0	4
XLOC_007096	0	0.24813	0.347495	0.233422	0.813574	0.749773	0.659468	0.461727	0	0	0	1	0	0	0	4
XLOC_007433	0	-0.397293	0.18923	0.269712	0.713252	0.91857	0.531721	0.661581	0	0	0	1	0	0	0	4
XLOC_007753	0	-0.0445426	0.401972	0.467817	0.774056	1.21596	0.481396	0.691871	0	0	0	1	0	0	0	4
XLOC_008180	0	0.126283	-0.125143	0.398021	1.10205	0.951575	0.644519	0.805937	0	0	0	1	0	0	0	4
XLOC_008447	0	0.0719154	-0.1439	-0.0298151	1.0952	1.08213	0.554692	0.460414	0	0	0	1	0	0	0	4
XLOC_008919	0	0.339454	0.252574	0.467765	1.59829	1.03043	1.01925	0.965896	0	0	0	1	0	0	-1	4
XLOC_009689	0	0.145864	0.402069	0.428872	0.929432	1.03054	0.820624	0.718266	0	0	0	1	0	0	0	4
XLOC_010028	0	-0.179856	0.149605	-0.0155441	0.849771	1.05784	0.592874	0.38604	0	0	0	1	0	0	0	4
XLOC_011523	0	0.247739	0.221819	0.493327	0.793097	0.78773	0.487165	0.763583	0	0	0	1	0	0	0	4
XLOC_011609	0	0.14977	-0.143201	0.241937	1.67989	1.4923	1.07725	0.839876	0	0	0	1	0	0	-1	4
XLOC_012025	0	-0.0177492	0.166734	0.0190834	0.699138	0.829571	0.532463	0.247874	0	0	0	1	0	0	0	4
XLOC_012393	0	0.300458	0.147745	0.258837	1.14973	1.01263	0.896074	0.716059	0	0	0	1	0	0	-1	4
XLOC_012904	0	1.12612	-0.459271	0.0734635	0.114289	1.15853	0.248738	0.109558	1	0	0	0	0	0	0	4
XLOC_013301	0	0.329983	0.262469	0.477256	0.936024	1.04933	0.907647	0.639834	0	0	0	1	0	0	-1	4
XLOC_l2_000417	0	-0.126074	-0.173322	0.137918	0.918253	0.968553	0.455524	0.816124	0	0	0	1	0	0	0	4
XLOC_l2_001648	0	0.326201	-0.0726557	0.253651	0.646634	0.463408	0.294333	0.299533	0	0	0	1	0	0	0	4
XLOC_l2_002122	0	-0.473036	0.338318	0.392162	0.863321	1.37249	0.469137	0.828332	0	0	0	1	0	0	0	4
XLOC_l2_007898	0	0.276187	-0.128784	0.406391	0.254896	0.894425	-0.546841	-0.308895	0	0	0	0	0	0	-1	4
XLOC_l2_008203	0	0.114634	-0.0559936	0.160751	0.688371	0.915066	0.1018	0.626249	0	0	0	1	0	0	0	4
XLOC_l2_008270	0	0.271705	0.201925	0.29084	0.734319	0.656419	0.619422	0.556241	0	0	0	1	0	0	0	4
XLOC_l2_009311	0	0.155298	0.462553	0.231599	0.880303	1.07503	0.161534	0.188362	0	0	0	1	0	0	0	4
XLOC_l2_009449	0	-0.235645	-0.265159	-0.103348	1.01742	0.702565	0.691442	0.182151	0	0	0	1	0	0	0	4
XLOC_l2_009501	0	0.0755801	-0.145765	-0.028125	0.863311	0.895778	0.576513	0.417015	0	0	0	1	0	0	0	4
XLOC_l2_012210	0	0.0873	0.217203	0.163672	0.483515	0.277117	-0.0954668	0.244413	0	0	0	0	0	-1	0	4
XLOC_l2_012743	0	-0.079409	0.229518	0.318496	1.14257	0.807846	0.757877	0.719645	0	0	0	1	0	0	0	4
XLOC_l2_012844	0	0.183293	0.634846	0.121201	0.675361	0.461407	0.356992	0.45902	0	0	0	1	0	0	0	4
XLOC_l2_013301	0	0.948557	0.322954	0.49946	0.906457	1.2319	0.914617	0.977073	1	0	0	1	0	0	0	4
ZIM3	0	0.134182	0.551624	0.617536	1.10895	1.46597	1.0329	0.930289	0	0	0	1	0	0	0	4
ZNF165	0	-0.135497	0.00251733	0.480024	0.981112	0.856746	0.255619	0.70861	0	0	0	1	0	0	0	4
ZNF652	0	-0.259188	-0.482666	-0.395948	0.964327	0.569166	0.0516356	0.347066	0	0	0	1	0	0	0	4
ZNF672	0	0.0318622	0.0836372	0.162239	1.4055	1.05281	0.851234	0.66366	0	0	0	1	0	0	0	4
ZNF768	0	0.00481687	0.529413	0.683845	0.588648	0.603156	0.236001	0.401551	0	0	1	0	0	-1	-1	4
A_24_P110273	0	0.0548472	0.086944	0.0891942	1.07033	0.953556	0.935683	1.00208	0	0	0	1	0	0	0	5
A_24_P126741	0	-0.144885	-0.506147	-0.442644	1.59787	1.08048	1.64162	1.96618	0	0	0	1	0	0	0	5
A_24_P152325	0	0.251397	-0.112603	0.0584609	0.660784	0.988184	0.586747	1.18602	0	0	0	1	0	0	0	5
A_24_P272352	0	-0.0923455	-0.117595	-0.151585	0.965332	0.545387	0.569073	0.991134	0	0	0	1	0	0	0	5
A_24_P383901	0	-0.0235583	-0.0757133	0.0057972	0.639098	0.530186	0.473036	0.84814	0	0	0	1	0	0	0	5
A_24_P461497	0	-0.141202	-0.12411	-0.242839	0.72353	0.537951	0.463389	0.644979	0	0	0	1	0	0	0	5
A_32_P101844	0	0.165589	0.211812	0.165237	0.848244	0.703802	0.948263	1.1491	0	0	0	1	0	0	0	5
A_33_P3213134	0	0.0334055	-0.0558698	0.021753	0.696387	0.562599	0.688869	0.415316	0	0	0	1	0	0	0	5
A_33_P3221055	0	-0.188931	-0.0201966	-0.15862	1.57508	1.64745	1.53785	1.71219	0	0	0	1	0	0	0	5
A_33_P3226788	0	0.274663	-0.0288654	-0.202289	0.641647	0.507974	0.811821	0.480075	0	0	0	1	0	0	0	5
A_33_P3228402	0	0.403217	0.972095	1.85781	5.09993	5.36138	6.17488	5.43139	0	0	1	1	0	0	-1	5
A_33_P3231437	0	0.211413	0.033323	-0.134196	0.695135	1.45792	0.835934	0.981539	0	0	0	1	0	0	0	5
A_33_P3262022	0	-0.0511043	-0.145876	0.0387876	1.07806	0.770267	1.29954	0.980127	0	0	0	1	0	0	0	5
A_33_P3263157	0	0.129927	0.193813	0.382555	1.15122	0.940472	0.928038	1.04613	0	0	0	1	0	0	0	5
A_33_P3263747	0	-0.113916	-0.242356	-0.417363	0.71124	0.635046	0.963596	0.713322	0	0	0	1	0	0	0	5
A_33_P3278152	0	0.0261526	0.0668261	0.0626997	0.769339	0.597194	0.738084	0.61513	0	0	0	1	0	0	0	5
A_33_P3292126	0	-0.119102	-0.0794021	-0.451581	0.999193	1.12016	1.08096	0.872769	0	0	0	1	0	0	0	5
A_33_P3301095	0	0.152127	-0.234945	-0.396523	1.32678	0.995675	1.4268	0.958976	0	0	0	1	0	0	0	5
A_33_P3306327	0	0.272853	-0.174805	-0.400015	0.801994	0.642726	1.05366	0.533791	0	0	0	1	0	0	0	5
A_33_P3309849	0	0.0780641	-0.132943	-0.280799	0.843303	0.572117	1.01876	0.730087	0	0	0	1	0	0	0	5
A_33_P3314091	0	-0.106972	-0.030955	-0.0792668	0.763012	1.04463	0.706328	1.03587	0	0	0	1	0	0	0	5
A_33_P3316572	0	-0.0361929	0.155998	0.182765	1.17556	1.26979	1.42231	1.03141	0	0	0	1	0	0	0	5
A_33_P3337154	0	-0.105997	0.147404	0.171934	1.67787	1.67367	1.34113	1.67921	0	0	0	1	0	0	0	5
A_33_P3348744	0	0.21741	0.265878	-0.0126254	0.617335	0.673753	0.91746	0.632757	0	0	0	1	0	0	0	5
A_33_P3349619	0	0.188959	-0.0661871	0.300693	1.05905	1.15609	1.4237	1.39419	0	0	0	1	0	0	0	5
A_33_P3376954	0	-0.12993	-0.136146	0.127827	0.822678	0.756355	0.653046	0.587122	0	0	0	1	0	0	0	5
A_33_P3377274	0	-0.119257	-0.0352791	-0.165706	0.812521	0.509381	0.633279	0.67741	0	0	0	1	0	0	0	5
A_33_P3386870	0	-0.0716662	0.099821	-0.0705686	1.15645	0.868159	0.607012	0.8068	0	0	0	1	0	0	0	5
A_33_P3390086	0	0.1127	-0.0353061	-0.176338	0.771231	0.583701	0.691506	0.464302	0	0	0	1	0	0	0	5
A_33_P3390673	0	-0.365652	-0.000117515	-0.316354	1.58869	1.56563	1.50224	1.66071	0	0	0	1	0	0	0	5
A_33_P3390823	0	0.0634029	0.433344	0.777347	3.32488	3.02684	3.58409	3.51599	0	0	0	1	0	0	0	5
A_33_P3391536	0	-0.130684	-0.233547	-0.0703634	0.617778	0.369116	0.537883	0.586061	0	0	0	1	0	0	0	5
A_33_P3393370	0	0.21174	0.0909955	0.144694	1.47116	1.29995	1.39789	1.32567	0	0	0	1	0	0	0	5
A_33_P3395403	0	-0.00235179	0.0814852	0.0822733	0.798338	0.372858	0.604987	0.438003	0	0	0	1	0	0	0	5
A_33_P3405043	0	-0.0109538	0.0312464	-0.0153431	0.86285	0.937718	0.797072	0.892509	0	0	0	1	0	0	0	5
A_33_P3406090	0	-0.513213	0.522919	0.00746925	0.704405	0.182966	0.705603	0.297242	0	0	0	1	0	0	0	5
A_33_P3420013	0	0.261178	0.217763	0.349364	1.6399	1.38824	1.74375	1.49954	0	0	0	1	0	0	0	5
A1BG-AS1	0	0.293154	-0.0682796	0.0677169	0.698146	0.703951	0.884159	0.728076	0	0	0	1	0	0	0	5
AB306153	0	-0.0172383	0.27826	0.170975	1.36152	0.861449	1.60297	1.05084	0	0	0	1	0	0	0	5
ABAT	0	-0.697325	0.0397324	0.325697	2.98361	2.38366	2.70987	2.26462	0	0	0	1	0	0	0	5
ABCA7	0	0.0136308	0.182504	0.931051	3.03344	3.02336	2.54892	2.76963	0	0	1	1	0	0	-1	5
ABCD1	0	0.064713	0.0135778	0.292743	1.17632	1.21197	1.3564	1.58113	0	0	0	1	0	0	0	5
ABHD2	0	-0.171749	-0.00263438	-0.0627977	3.04233	2.65121	2.87642	2.48816	0	0	0	1	0	0	0	5
ABTB1	0	-0.188557	-0.486919	-0.123058	1.59669	1.03572	1.46521	1.59035	0	0	0	1	0	0	0	5
ACAA1	0	-0.130632	-0.178647	-0.340287	1.47623	1.03332	1.78932	1.31615	0	0	0	1	0	0	0	5
ACACB	0	0.0039767	-0.106173	-0.437371	1.03847	1.22642	1.02776	0.239042	0	0	0	1	0	0	0	5
ACBD4	0	0.0210478	-0.153332	0.118543	0.633778	0.692901	0.576288	0.639692	0	0	0	1	0	0	0	5
ACCN4	0	0.158679	0.0491541	0.213181	1.31631	1.07494	1.36145	1.33807	0	0	0	1	0	0	0	5
ACER3	0	0.0372114	0.095208	-0.096255	0.841838	0.77705	1.02521	1.1438	0	0	0	1	0	0	0	5
ACPP	0	-0.0184806	-0.148165	-0.0901669	1.87326	1.55517	1.88726	1.9474	0	0	0	1	0	0	0	5
ACRBP	0	-0.171922	-0.040694	0.0409455	0.959895	0.64612	1.01361	0.50739	0	0	0	1	0	0	0	5
ACSF2	0	-0.230206	-0.619266	-0.340213	0.975549	0.890312	1.16048	0.857006	0	0	0	1	0	0	0	5
ACSL5	0	0.0966255	0.283859	0.637473	2.0444	2.03725	1.97507	1.89325	0	0	1	1	0	0	-1	5
ACSS2	0	-0.286202	-0.620025	-0.56323	1.0665	0.111366	0.961616	0.782732	0	-1	0	1	0	0	0	5
ACTA2	0	0.0993511	-0.333113	-0.0811621	0.654514	0.838296	1.04616	0.839916	0	0	0	1	0	0	0	5
ACTBL2	0	0.0322271	0.00422663	-0.0559216	0.776865	0.664583	0.532668	0.895512	0	0	0	1	0	0	0	5
ACYP2	0	-0.0957809	-0.131749	0.189729	0.679839	0.612627	0.773215	0.632127	0	0	0	1	0	0	0	5
ADA	0	-0.361854	0.0796378	0.0973613	3.05331	2.89014	2.97365	2.35319	0	0	0	1	0	0	0	5
ADAMTS13	0	-0.0535214	-0.0970679	-0.0138951	0.983744	0.90733	1.50715	0.589949	0	0	0	1	0	0	0	5
ADAMTS14	0	-0.284145	-0.101472	0.123534	3.47	3.24072	3.71927	4.66117	0	0	0	1	0	0	0	5
ADAP2	0	0.14974	0.408649	0.534646	3.02191	2.72881	3.58948	3.52263	0	0	0	1	0	0	0	5
ADCY4	0	-0.193433	0.156482	-0.272379	1.20728	0.980016	1.51832	0.940061	0	0	0	1	0	0	0	5
ADD3	0	-0.0337039	-0.212949	0.161825	1.71222	1.20816	1.79709	1.93886	0	0	0	1	0	0	0	5
ADIPOR2	0	-0.00596403	0.0436441	-0.113893	0.738178	0.476332	0.8016	0.499903	0	0	0	1	0	0	0	5
ADRBK2	0	-0.0299136	0.456869	0.195057	1.82276	1.54898	1.53614	0.988824	0	0	0	1	0	-1	-1	5
AF161372	0	0.0600453	0.0668876	0.137401	0.879634	0.878449	0.69232	0.673782	0	0	0	1	0	0	0	5
AFAP1-AS1	0	-0.10965	-0.146824	-0.133372	0.882183	0.238314	0.583287	0.19034	0	0	0	1	0	0	0	5
AFF1	0	-0.0841026	0.0651417	-0.0525102	0.807784	0.908485	0.627228	0.890877	0	0	0	1	0	0	0	5
AGAP2	0	-0.058854	0.282542	0.0575091	0.829704	0.870006	0.831737	0.597912	0	0	0	1	0	0	0	5
AGL	0	-0.0325038	-0.177913	0.0161446	0.862805	0.576399	0.753376	0.636525	0	0	0	1	0	0	0	5
AGPAT9	0	0.97528	-0.868499	0.418035	1.43909	1.12636	1.41977	2.42772	0	0	0	1	0	0	0	5
AGTRAP	0	-0.166371	-0.111004	0.0296061	1.49375	1.43608	1.36479	1.04423	0	0	0	1	0	0	0	5
AK074144	0	-0.0883416	0.119616	-0.0674287	1.95013	2.42928	2.32094	2.20291	0	0	0	1	0	0	0	5
AK097103	0	0.0932528	-0.00873192	-0.243944	0.733466	0.478835	0.892616	0.339877	0	0	0	1	0	0	0	5
AK127825	0	0.194121	0.201193	-0.113805	0.72603	0.571415	0.827645	0.62589	0	0	0	1	0	0	0	5
AK130766	0	-0.0371924	0.0293282	0.156927	1.15008	0.795534	0.75586	1.11637	0	0	0	1	0	0	0	5
AKAP10	0	-0.0359832	0.115414	-0.0180818	0.641612	0.583176	0.705915	0.773984	0	0	0	1	0	0	0	5
AKAP13	0	0.0416052	-0.207619	-0.181081	1.52439	1.26356	1.78915	1.69154	0	0	0	1	0	0	0	5
ALAD	0	-0.0514639	0.138183	0.114915	0.660248	0.648313	0.707894	0.709094	0	0	0	1	0	0	0	5
ALAS1	0	-0.158191	0.302588	0.464795	3.82901	3.75217	3.67385	3.6699	0	0	0	1	0	0	0	5
ALDH3B1	0	-0.0269495	-0.0631816	0.0758276	0.979068	1.0837	1.0234	0.754618	0	0	0	1	0	0	0	5
ALOX5	0	-0.0811085	-0.685545	-0.515591	1.32249	0.462876	1.06279	0.592301	0	0	0	1	0	0	0	5
AMICA1	0	1.29805	0.6119	1.37842	6.65675	6.39019	7.53218	7.61093	0	0	1	1	0	0	0	5
ANGPTL4	0	-0.134387	0.456025	0.823235	7.49333	7.34214	8.96859	9.30364	0	0	0	1	0	0	0	5
ANKRD22	0	0.307295	-0.198155	-0.860993	0.680779	0.839052	0.415149	0.20538	0	0	-1	1	0	0	0	5
ANKRD33B	0	-0.340486	-0.294841	-0.404873	0.652088	0.195101	0.376173	0.00702795	0	0	0	1	0	0	0	5
ANKRD44	0	-0.399967	-0.109645	-0.0144596	1.16363	0.622267	0.861695	1.04701	0	0	0	1	0	0	0	5
ANKRD58	0	-0.0139199	-0.313997	-1.03495	2.04592	1.86266	1.62321	1.33724	0	0	-1	1	0	0	0	5
ANXA1	0	0.294008	-0.989291	-0.898324	1.07088	0.96404	1.15716	1.3187	0	-1	-1	1	0	0	0	5
ANXA4	0	0.531358	0.355218	0.446005	1.2433	1.6824	1.40307	1.61731	0	0	0	1	0	0	0	5
ANXA5	0	0.176567	-0.536534	-0.426948	0.748601	1.08712	1.23427	1.33744	0	0	0	1	0	0	0	5
APBB1	0	-0.120451	0.21236	0.0329207	1.12233	0.522792	0.680673	0.601477	0	0	0	1	0	0	0	5
APOBEC3C	0	-0.11948	-0.0594968	0.109232	1.03306	1.06983	1.14264	1.38451	0	0	0	1	0	0	0	5
APOBR	0	0.377438	-0.290375	0.304963	1.38393	1.62455	1.61048	2.15704	0	0	0	1	0	0	0	5
ARAP1	0	-0.201546	-0.173122	-0.274474	1.33064	0.855968	1.16504	0.965994	0	0	0	1	0	0	0	5
ARG1	0	-0.237736	-0.168474	-0.251931	3.46215	2.07907	1.72034	2.45991	0	0	0	1	0	0	0	5
ARHGAP12	0	0.335857	0.429539	0.62739	1.76136	1.39855	1.91051	1.88051	0	0	1	1	0	0	0	5
ARHGAP30	0	0.130261	0.149471	-0.455212	1.3582	1.06119	1.62284	1.47321	0	0	0	1	0	0	0	5
ARHGEF1	0	-0.120703	-0.00703447	-0.095132	0.728768	0.707606	0.706063	0.618951	0	0	0	1	0	0	0	5
ARHGEF16	0	-0.0526011	-0.363825	-0.635666	1.61419	0.618907	1.18361	0.139964	0	0	0	1	0	0	0	5
ARHGEF18	0	-0.160925	-0.455422	-0.361378	0.68902	0.554066	0.231526	0.38639	0	0	0	1	0	0	0	5
ARHGEF2	0	-0.205574	0.0916156	-0.0478268	0.635933	0.263505	0.653154	0.668472	0	0	0	1	0	0	0	5
ARL11	0	-0.00123875	0.184445	0.0229628	1.05981	1.12975	1.08921	1.0476	0	0	0	1	0	0	0	5
ARL15	0	-0.170238	0.0926881	-0.0623377	0.649992	0.224745	0.72653	0.438224	0	0	0	1	0	0	0	5
ARMC7	0	0.165216	-0.232719	0.00304658	0.600893	0.158577	0.252208	0.298527	0	0	0	1	0	0	0	5
ARMC8	0	-0.126648	0.00926447	-0.116311	0.67697	0.527505	0.505926	0.4633	0	0	0	1	0	0	0	5
ARNTL	0	0.0339107	-0.257844	-0.242594	0.710982	0.442239	0.486107	0.713711	0	0	0	1	0	0	0	5
ARPC1A	0	0.20416	-0.19805	0.124809	0.841889	0.609544	0.352743	0.834901	0	0	0	1	0	0	0	5
ARPC1B	0	-0.240983	-0.0541136	-0.0438753	1.39352	1.00664	1.19155	1.15409	0	0	0	1	0	0	0	5
ARPC4	0	-0.159228	-0.0950269	-0.266639	0.773437	0.610551	0.68552	0.657566	0	0	0	1	0	0	0	5
ARPC4-TTLL3	0	-0.184997	-0.214953	-0.0276997	1.09236	0.953456	0.921937	1.00242	0	0	0	1	0	0	0	5
ASB16	0	0.0308526	0.0972523	0.251474	2.57225	2.86829	2.57947	2.93618	0	0	0	1	0	0	0	5
ASB2	0	0.263465	1.37825	1.12429	6.33691	6.08448	7.04603	6.86165	0	1	1	1	0	0	0	5
ASH2L	0	-0.0158145	-0.190058	-0.0751341	0.801879	0.538845	0.708617	0.529774	0	0	0	1	0	0	0	5
ASRGL1	0	-0.24974	0.221963	0.770754	2.74975	2.28228	2.1055	2.40452	0	0	1	1	0	0	-1	5
ASTN2	0	0.207921	0.10183	0.249757	0.964569	0.944871	1.00312	1.11271	0	0	0	1	0	0	0	5
ATG7	0	0.0125144	0.0216957	0.0999675	0.711939	0.575804	0.521133	0.548304	0	0	0	1	0	0	0	5
ATL1	0	-0.0729808	-0.843446	-0.739363	1.76346	1.69098	2.39511	1.99332	0	-1	-1	1	0	1	1	5
ATOH8	0	-0.0065964	-0.225852	-0.131836	1.25226	0.950064	0.811729	0.976269	0	0	0	1	0	0	0	5
ATP2A1	0	0.120152	0.0100675	0.0242028	1.56762	1.38853	1.36821	1.81523	0	0	0	1	0	0	0	5
ATP6AP1	0	0.109982	0.203561	0.270571	0.929773	0.971216	1.03529	0.975016	0	0	0	1	0	0	0	5
ATP6V0D1	0	0.133233	-0.117176	0.0291373	0.891753	0.798096	0.63227	0.777875	0	0	0	1	0	0	0	5
ATP6V0E1	0	0.25634	-0.0220492	0.232027	0.891342	0.791263	0.758592	0.838977	0	0	0	1	0	0	0	5
ATP6V1A	0	0.230384	-0.188986	-0.128829	0.876649	0.709025	0.540642	0.594316	0	0	0	1	0	0	0	5
ATP6V1D	0	0.0735463	0.0777945	-0.0116509	0.617497	0.297167	0.441409	0.378137	0	0	0	1	0	0	0	5
ATP8A1	0	-0.226229	0.279339	-0.497483	1.54957	1.65143	1.56125	0.822176	0	0	0	1	0	0	0	5
ATXN8	0	0.0557744	-0.0394527	0.310444	1.48185	1.24071	1.79739	1.54294	0	0	0	1	0	0	0	5
AW503309	0	0.39175	0.452751	0.20095	1.35893	0.906792	1.52124	1.40394	0	0	0	1	0	0	0	5
B3GALT4	0	-0.0472714	-0.308842	0.477977	2.11921	1.69365	2.47464	2.48886	0	0	0	1	0	0	0	5
B4GALT1	0	-0.0904987	0.0469913	-0.0354888	1.24374	0.854711	1.11997	0.960783	0	0	0	1	0	0	0	5
B4GALT5	0	-0.171479	0.230026	0.205564	1.88736	1.73647	1.74279	1.52546	0	0	0	1	0	0	0	5
BACH1	0	-0.330454	-0.319148	-0.102598	0.66892	0.291298	0.624042	0.773734	0	0	0	1	0	0	0	5
BAG4	0	-0.119356	-0.0713536	-0.0932278	0.750383	0.390972	0.536301	0.571705	0	0	0	1	0	0	0	5
BATF2	0	0.30037	0.351796	0.326491	5.51244	5.58272	7.69797	7.08179	0	0	0	1	0	0	0	5
BC031250	0	-0.155945	0.164544	0.249854	1.93812	1.93104	2.4018	1.80703	0	0	0	1	0	0	0	5
BC035135	0	0.197072	0.0670481	0.191933	0.889141	0.820113	0.823027	0.772443	0	0	0	1	0	0	0	5
BCKDHA	0	-0.0995174	-0.0033084	0.0602322	0.682421	0.573321	0.874747	0.451774	0	0	0	1	0	0	0	5
BCL2A1	0	-0.167686	0.910116	0.877204	4.36178	4.13479	4.72187	5.05575	0	1	1	1	0	0	0	5
BCL6	0	-0.236902	-0.582027	0.234495	3.40843	2.47301	3.22524	3.2955	0	0	0	1	0	0	0	5
BCL9L	0	0.099608	-0.487302	-0.774642	0.232303	0.263761	0.309248	0.312219	0	0	-1	0	0	0	1	5
BIK	0	0.212539	-0.31957	-0.609509	0.975721	1.38224	0.59227	0.766313	0	0	0	1	0	0	0	5
BM977558	0	0.167437	0.0500853	0.194469	0.697762	0.54479	0.676502	0.804504	0	0	0	1	0	0	0	5
BMP2	0	0.850534	-0.300864	-0.566546	1.28727	0.977499	1.13051	0.960106	0	0	0	1	0	0	0	5
BPI	0	-0.0582488	0.510555	1.12277	8.15046	8.21466	7.57742	8.08429	0	0	0	1	0	0	0	5
BTG1	0	0.00121361	-0.112119	-0.123824	0.685216	0.653471	0.998894	0.736198	0	0	0	1	0	0	0	5
BTNL8	0	-0.155942	-0.179765	-0.0476332	0.849009	0.625516	1.11924	0.889478	0	0	0	1	0	0	0	5
C10orf105	0	0.0100061	-0.0929603	0.0527234	2.64267	2.16574	3.38207	2.8075	0	0	0	1	0	0	0	5
C10orf128	0	-0.177698	-0.118925	-0.273162	2.02028	1.44067	1.50937	1.09515	0	0	0	1	0	0	0	5
C10orf26	0	0.19383	-0.0277398	0.164515	1.04967	0.722933	1.04545	0.972086	0	0	0	1	0	0	0	5
C10orf28	0	0.206357	0.058615	9.47e-06	0.632007	0.383466	0.574099	0.393807	0	0	0	1	0	0	0	5
C10orf54	0	0.268372	0.210764	0.736836	3.24737	3.2237	3.48977	3.3495	0	0	1	1	0	0	0	5
C11orf35	0	0.0485049	0.129047	0.348389	1.89528	1.85422	2.4346	1.67019	0	0	0	1	0	0	0	5
C12orf49	0	0.0549941	0.0944493	0.0244964	0.842694	0.608284	0.621949	0.692251	0	0	0	1	0	0	0	5
C14orf1	0	-0.269761	-0.35581	-0.347342	1.25813	0.723902	0.785636	0.809698	0	0	0	1	0	0	0	5
C14orf43	0	0.0332227	0.0703328	-0.140191	0.732225	0.665849	0.882974	0.707896	0	0	0	1	0	0	0	5
C15orf52	0	0.0715023	0.0950695	0.156421	1.82267	1.55221	2.27009	1.77767	0	0	0	1	0	0	0	5
C17orf108	0	-0.476568	0.286715	0.135289	1.31964	1.4272	1.94528	1.30338	0	0	0	1	0	0	0	5
C17orf62	0	0.0528085	-0.0478569	0.212095	1.0069	0.980162	1.26777	1.45671	0	0	0	1	0	0	0	5
C17orf76	0	-0.311572	-0.254853	-0.340465	1.34392	0.466751	0.661086	0.915095	0	0	0	1	0	0	0	5
C19orf69	0	0.140359	0.01477	-0.0215604	0.666677	0.74963	0.801764	0.582536	0	0	0	1	0	0	0	5
C1GALT1C1	0	0.0218964	-0.00816396	0.173261	1.13571	0.974223	0.980103	1.08343	0	0	0	1	0	0	0	5
C1orf200	0	-0.0768514	-0.0932709	0.0176678	1.03016	0.791177	1.11555	1.03435	0	0	0	1	0	0	0	5
C1orf38	0	0.00552765	0.262025	-0.131553	2.93859	2.63079	3.1157	2.84076	0	0	0	1	0	0	0	5
C1RL	0	0.00346344	0.0300169	0.501929	2.96449	2.76711	2.95552	2.90326	0	0	0	1	0	0	0	5
C2orf89	0	0.362944	0.318306	0.369835	1.6623	1.13953	2.05291	1.55806	0	0	0	1	0	0	0	5
C3orf22	0	0.134498	-0.176248	0.227471	0.889046	0.613832	0.612537	0.880741	0	0	0	1	0	0	0	5
C4orf19	0	0.0781112	0.00256918	0.128179	0.714518	0.535224	0.777972	0.518206	0	0	0	1	0	0	0	5
C4orf3	0	-0.0328402	-0.0684505	0.0247051	0.76394	0.521419	0.966744	0.900486	0	0	0	1	0	0	0	5
C5	0	-0.337818	0.0649922	-0.27026	1.35843	1.05594	1.30173	0.627112	0	0	0	1	0	0	0	5
C5orf56	0	-0.10337	0.160547	0.165762	1.84746	1.93015	2.39837	2.28492	0	0	0	1	0	0	0	5
C6orf115	0	-0.0108149	0.0920249	0.156553	0.820753	0.807472	0.699167	0.831319	0	0	0	1	0	0	0	5
C6orf126	0	-0.495336	0.115969	0.206702	1.43451	1.62071	1.52166	1.00775	0	0	0	1	0	0	0	5
C6orf226	0	0.132139	0.126004	0.427658	1.10684	1.01019	1.22152	1.10783	0	0	0	1	0	0	0	5
C7orf23	0	-0.331253	-1.19074	-0.736803	0.575758	0.255194	0.426863	0.983193	0	-1	0	0	0	0	0	5
C7orf43	0	-0.00996247	0.0867057	0.117861	0.895737	0.729971	0.883261	0.954464	0	0	0	1	0	0	0	5
C8orf47	0	0.0180777	0.278794	0.0590179	1.85181	1.83635	2.15748	1.765	0	0	0	1	0	0	0	5
C9orf46	0	0.0514778	-0.154423	0.00225684	0.694629	0.561015	1.03981	0.558259	0	0	0	1	0	0	0	5
C9orf53	0	0.156704	0.327744	0.412897	1.4367	1.04188	1.74006	1.35765	0	0	0	1	0	0	0	5
CA13	0	-0.0252328	-0.0379847	-0.150159	0.688344	0.517103	0.803718	0.419719	0	0	0	1	0	0	0	5
CAMK1	0	0.152143	0.0209057	0.0383976	0.81147	0.656711	0.422442	0.832668	0	0	0	1	0	0	0	5
CAMKK1	0	0.223525	-0.081442	0.197048	1.44132	1.47688	1.20999	1.00135	0	0	0	1	0	0	0	5
CAMP	0	-0.283786	-0.271112	-0.586804	1.77795	1.33538	1.61952	2.16903	0	0	0	1	0	0	1	5
CAP1	0	-0.0558503	-0.0113727	0.0747618	0.941109	0.664211	0.781753	1.08006	0	0	0	1	0	0	0	5
CAPN3	0	-0.468735	-0.601746	-0.590512	3.58511	2.92393	2.87691	2.9326	0	0	0	1	0	0	0	5
CAPS	0	-0.189358	-0.321515	-0.254506	0.659316	0.574982	0.367841	0.255788	0	0	0	1	0	0	0	5
CAPZA1	0	-0.103608	-0.177337	-0.143662	0.616305	0.433684	0.476093	0.477965	0	0	0	1	0	0	0	5
CARD6	0	0.340853	0.0783925	0.453518	2.3163	2.06752	2.51689	2.75735	0	0	0	1	0	0	0	5
CASP9	0	0.104649	0.151302	0.265254	1.33181	1.0598	1.34995	1.29249	0	0	0	1	0	0	0	5
CASS4	0	0.0384014	-0.154881	-0.168842	0.784473	0.534111	0.488224	0.580739	0	0	0	1	0	0	0	5
CAST	0	0.335372	0.379163	0.448055	1.83555	2.03594	1.91509	2.07398	0	0	0	1	0	0	0	5
CBL	0	0.0686186	0.347662	0.0620065	1.1149	1.08953	1.4352	1.42251	0	0	0	1	0	0	0	5
CBX7	0	-0.0856946	-0.122039	-0.0549194	0.631551	0.564152	0.461212	0.416754	0	0	0	1	0	0	0	5
CCDC121	0	-0.249753	-0.154234	-0.22543	0.855918	0.506718	0.486155	0.529642	0	0	0	1	0	0	0	5
CCDC140	0	-0.0849696	-0.0978953	0.0211628	2.26579	1.91158	2.24545	2.15573	0	0	0	1	0	0	0	5
CCDC153	0	0.142997	-0.365895	-0.0868271	1.19314	1.28756	1.13407	0.974339	0	0	0	1	0	0	0	5
CCDC164	0	-0.312931	-0.304593	-0.168389	1.8948	1.70652	1.44364	2.26897	0	0	0	1	0	0	0	5
CCDC30	0	-0.169503	-0.320629	0.116407	0.769542	0.249576	0.575907	0.855613	0	0	0	1	0	0	0	5
CCDC53	0	0.114063	-0.0332288	0.109438	0.819456	0.719446	0.866086	0.703755	0	0	0	1	0	0	0	5
CCDC88B	0	0.114719	0.580144	1.16152	3.94852	3.74349	3.63488	3.69907	0	0	1	1	0	-1	-1	5
CCDC97	0	-0.0205405	-0.054781	0.113006	0.82347	0.650103	0.791634	0.763382	0	0	0	1	0	0	0	5
CCL22	0	0.0196782	0.375028	0.449209	2.47975	1.51241	1.74577	1.72606	0	0	0	1	0	0	0	5
CCL26	0	-0.534592	-0.399406	-0.377336	2.59109	2.23816	3.04615	2.51052	0	0	0	1	0	0	0	5
CCND1	0	0.106158	0.0662391	0.126026	1.22449	1.18384	0.90807	1.6761	0	0	0	1	0	0	0	5
CCNDBP1	0	-0.669527	-0.158315	0.00450241	0.83268	0.495295	0.608494	0.822035	0	0	0	1	0	0	0	5
CCRL2	0	0.28232	0.565136	0.636289	2.32229	2.02791	3.05036	2.64484	0	0	0	1	0	0	0	5
CCT6B	0	-0.0905707	0.109367	0.248768	1.45612	1.3447	1.38405	0.894118	0	0	0	1	0	0	0	5
CD101	0	-0.104389	0.244461	0.359568	3.00143	3.20579	3.7429	3.76084	0	0	0	1	0	0	0	5
CD19	0	-0.131214	-0.568185	-0.524964	1.20732	0.884404	1.24566	1.00011	0	0	0	1	0	0	0	5
CD1D	0	0.64257	-0.160622	0.49038	2.09414	1.85957	1.93986	1.76544	0	0	0	1	0	0	0	5
CD300C	0	0.132121	-0.425045	0.0573196	2.33917	1.75168	2.04223	2.12359	0	0	0	1	0	0	0	5
CD300LB	0	0.00395297	-0.256294	-0.172731	1.00823	0.888923	1.13151	1.16331	0	0	0	1	0	0	0	5
CD300LF	0	0.169354	0.610821	0.675617	3.4854	3.12824	3.83635	3.99213	0	0	0	1	0	0	0	5
CD4	0	-0.00732292	-0.328755	-0.379023	1.02445	1.02992	0.729294	0.470447	0	0	0	1	0	0	0	5
CD68	0	0.348255	0.537171	0.545519	2.46401	2.51251	2.72561	2.82061	0	0	0	1	0	0	0	5
CD79A	0	-0.0517297	-0.68207	-0.372241	1.37916	1.30514	1.3068	1.05765	0	0	0	1	0	0	0	5
CD93	0	0.379669	0.0223117	-0.507086	2.43588	2.61045	2.9468	2.25545	0	0	0	1	0	0	0	5
CDC42SE1	0	0.168833	-0.0189376	-0.0194547	0.604997	0.376186	0.43726	0.625484	0	0	0	1	0	0	0	5
CDK19	0	0.0295918	-0.121332	-0.0765021	0.636383	0.411239	0.748145	0.597022	0	0	0	1	0	0	0	5
CDK9	0	-0.14884	0.122639	0.0971511	0.626752	0.659189	0.776552	0.770869	0	0	0	1	0	0	0	5
CDKN2C	0	0.192797	0.199852	0.489735	1.55327	1.33774	1.31334	1.26032	0	0	0	1	0	0	0	5
CDKN2D	0	0.184814	0.408825	0.516378	1.88586	1.79678	2.37277	2.33556	0	0	0	1	0	0	0	5
CEACAM1	0	0.0389457	0.162235	0.0400462	4.19562	2.44349	3.34994	4.6261	0	0	0	1	0	0	0	5
CEACAM3	0	-0.0177954	0.221475	-0.145362	1.67662	0.791034	1.39806	2.16389	0	0	0	1	0	0	0	5
CEACAM8	0	-0.0559838	-0.0812561	0.203777	3.90275	2.39373	1.75506	2.81293	0	0	0	1	0	0	0	5
CEBPE	0	-0.0959369	0.585958	0.571197	2.71456	2.51759	2.77644	2.94518	0	0	0	1	0	0	0	5
CECR1	0	-0.0579515	0.55797	-0.155596	1.58482	2.49772	2.39618	1.56934	0	0	0	1	0	0	0	5
CEP128	0	0.0377017	0.337189	0.136177	1.62161	1.37389	1.23928	1.00519	0	0	0	1	0	0	0	5
CES2	0	0.006593	-0.0148197	-0.163097	0.790604	0.862922	0.715918	0.575797	0	0	0	1	0	0	0	5
CFLAR	0	-0.114216	-0.127618	-0.0851208	0.713458	0.5878	0.622984	0.642408	0	0	0	1	0	0	0	5
CFP	0	0.490363	-0.0135107	0.549928	3.53359	3.56242	3.29589	3.52199	0	0	0	1	0	0	0	5
CHFR	0	0.0467905	0.266345	0.332432	1.34194	1.0908	1.44705	1.45738	0	0	0	1	0	0	0	5
CHMP2A	0	-0.0456192	-0.00435533	0.19579	0.700419	0.536662	0.516761	0.484986	0	0	0	1	0	0	0	5
CKLF	0	-0.0600347	0.126688	0.0875822	0.80493	0.610124	1.03991	0.95215	0	0	0	1	0	0	0	5
CLEC18B	0	-0.148523	-0.139273	0.06951	0.695983	0.630839	0.629696	0.682276	0	0	0	1	0	0	0	5
CLEC4C	0	-0.116728	0.279859	-0.384535	1.47336	1.09956	1.00041	0.869263	0	0	0	1	0	0	0	5
CLEC4G	0	0.465156	-0.0119606	0.021334	1.08614	0.587167	1.17304	0.861811	0	0	0	1	0	0	0	5
CLIC2	0	-0.0991604	-0.180829	-0.601936	0.504866	0.236923	0.591377	0.583449	0	0	-1	0	0	0	0	5
CLIC3	0	-0.117938	-0.0353148	0.0150651	2.94726	1.7882	3.2291	2.41715	0	0	0	1	0	0	0	5
CLN5	0	-0.0379369	0.20627	0.192431	0.959736	0.677826	0.802642	0.639313	0	0	0	1	0	0	0	5
CLPS	0	0.0102948	-0.0987579	-0.0497381	0.616676	0.292566	0.530881	0.413774	0	0	0	1	0	0	0	5
CLSTN3	0	-0.212209	0.367224	0.267403	1.20213	1.26755	1.456	1.3805	0	0	0	1	0	0	0	5
CMTM2	0	0.145774	0.269455	0.175388	1.77123	1.15458	2.00297	1.77335	0	0	0	1	0	0	0	5
CMTM6	0	-0.0971568	0.216174	0.155074	1.22418	1.00131	1.46195	1.74706	0	0	0	1	0	0	0	5
CN5H6.4	0	0.0875128	0.119314	0.0379492	0.643507	0.437384	0.495534	0.356762	0	0	0	1	0	0	0	5
CNPY3	0	-0.344602	-0.320821	-0.0496194	1.03714	0.674036	0.767425	0.714874	0	0	0	1	0	0	0	5
COL17A1	0	-0.253357	-0.622316	-0.138259	3.54579	3.67366	2.58417	2.95908	0	0	0	1	0	0	0	5
COL18A1	0	-0.223539	-0.0787721	0.301238	2.16993	1.98766	1.71955	1.96523	0	0	0	1	0	0	0	5
COL4A1	0	0.189435	0.17786	0.0571481	0.701398	0.688735	0.780125	0.752528	0	0	0	1	0	0	0	5
COL9A3	0	-0.219807	-0.45433	-0.28071	2.42133	2.29957	2.0948	2.17258	0	0	0	1	0	0	0	5
COMMD3	0	-0.33016	0.300597	0.11139	1.07082	0.626186	1.14025	0.781759	0	0	0	1	0	0	0	5
COMMD8	0	-0.100001	0.249094	0.113185	0.953518	0.891946	0.615885	0.896859	0	0	0	1	0	0	0	5
CORO1A	0	-0.00165915	0.0688647	0.11049	0.921493	0.724719	0.85156	0.86903	0	0	0	1	0	0	0	5
CORO1B	0	-0.0693425	-0.158668	-0.222211	1.84552	1.24749	1.84476	1.75528	0	0	0	1	0	0	0	5
CORO7	0	-0.101041	-0.0137515	-0.227445	0.659081	0.432195	0.584896	0.39879	0	0	0	1	0	0	0	5
CPT1B	0	-0.251481	-0.0739034	-0.218176	0.79891	0.65421	0.963654	0.606486	0	0	0	1	0	0	0	5
CREG1	0	0.0807394	0.0656886	0.329994	1.8914	1.8425	1.87175	1.92338	0	0	0	1	0	0	0	5
CRYAA	0	0.237395	0.125353	-0.0583119	0.61786	0.539683	0.521815	0.371063	0	0	0	1	0	0	0	5
CRYBG3	0	0.0237125	-0.131353	-0.518007	0.643375	0.447492	0.809764	0.345803	0	0	0	1	0	0	0	5
CSF2RB	0	0.0127057	-0.130889	0.130837	0.787406	0.482227	0.746476	0.576365	0	0	0	1	0	0	0	5
CSGALNACT1	0	0.310826	-0.550457	-0.462869	1.38385	0.870168	0.285839	0.894356	0	0	0	1	0	0	0	5
CSNK1D	0	0.0957088	-0.0440166	0.00614159	0.614043	0.489278	0.622762	0.537739	0	0	0	1	0	0	0	5
CST3	0	-0.0599667	-0.64958	-0.162697	-0.0316762	0.0185564	-0.15955	0.0254222	0	-1	0	0	0	0	0	5
CST5	0	0.0804506	-1.05452	-0.163845	0.199248	0.38093	0.0431333	0.200593	0	-1	0	0	0	0	0	5
CTNNB1	0	0.135932	0.0384126	0.0607062	0.884163	0.857057	0.76102	0.644152	0	0	0	1	0	0	0	5
CTRB2	0	-0.102835	-0.404741	-0.301466	1.7576	1.29256	1.95	1.92024	0	0	0	1	0	0	0	5
CTRL	0	0.0119374	-0.346134	-0.598993	0.665485	0.531817	0.50387	0.583826	0	0	0	1	0	0	0	5
CTSD	0	-0.0731127	-0.0232704	0.69711	3.77668	4.03494	3.50767	4.11961	0	0	0	1	0	0	0	5
CUX1	0	-0.0189624	0.243102	0.0936332	0.857817	0.76708	0.805764	0.567098	0	0	0	1	0	0	0	5
CXCR4	0	0.349691	0.584189	0.250478	1.58518	1.28561	1.40115	1.72228	0	0	0	1	0	0	0	5
CXorf21	0	-0.198978	-0.0473023	-0.0202102	1.89528	1.79874	1.69161	1.97162	0	0	0	1	0	0	0	5
CXorf49B	0	-0.267361	-0.226408	0.0667903	0.805627	0.702373	0.767284	0.401795	0	0	0	1	0	0	0	5
CYB561D1	0	-0.324293	-0.261467	0.0265606	0.76627	0.386439	0.546803	0.799822	0	0	0	1	0	0	0	5
CYB5R4	0	0.0469021	0.173415	0.116344	0.827891	0.613024	0.831092	0.943167	0	0	0	1	0	0	0	5
CYBB	0	0.120575	0.244192	0.364675	2.78381	2.29795	2.85021	2.80034	0	0	0	1	0	0	0	5
CYFIP2	0	-1.11583	0.506466	0.392823	3.2407	1.88565	2.74754	2.46329	0	0	0	1	0	0	0	5
CYLD	0	0.107011	0.252495	0.21931	1.60365	1.23872	1.83378	1.46667	0	0	0	1	0	0	0	5
CYP26A1	0	0.134455	0.412064	0.401865	2.47642	1.01092	1.99976	2.41832	0	0	0	1	0	0	0	5
CYP26B1	0	0.437226	0.930088	0.227711	1.49543	1.02587	1.45898	1.58698	0	0	0	1	0	0	0	5
CYP27A1	0	-0.0670681	0.126328	0.163335	1.53589	0.774678	1.58667	1.47498	0	0	0	1	0	0	0	5
CYP4F12	0	0.00424389	0.101811	0.279438	1.29535	0.996475	0.921229	1.44906	0	0	0	1	0	0	0	5
CYP4F3	0	-0.179739	0.0135915	0.227675	3.79648	3.90195	3.64456	4.41372	0	0	0	1	0	0	0	5
CYP4F8	0	-0.349244	-0.0175492	-0.0642937	1.00166	1.04136	1.06591	1.299	0	0	0	1	0	0	0	5
CYSLTR1	0	0.268394	-0.246728	-0.000175385	0.954228	0.772914	0.924354	1.31636	0	0	0	1	0	0	0	5
CYTH1	0	0.0744964	0.0146322	0.0320011	0.930654	0.972853	1.22241	1.22054	0	0	0	1	0	0	0	5
DAAM2	0	-0.494856	-0.205275	-0.0530129	2.89336	1.00452	2.04462	1.69702	0	0	0	1	0	0	0	5
DACT3	0	0.336096	0.457678	0.418113	2.96224	2.86733	2.94617	3.13605	0	0	0	1	0	0	0	5
DAPP1	0	0.399946	1.07169	0.691177	4.3556	4.11248	5.10297	5.01881	0	1	0	1	0	0	0	5
DAZAP2	0	0.0832979	-0.0173743	0.0270979	0.653459	0.427635	0.448347	0.446635	0	0	0	1	0	0	0	5
DBNL	0	-0.0581775	0.162772	0.130306	1.36225	1.36826	1.23937	1.46727	0	0	0	1	0	0	0	5
DCAF12	0	-0.00755444	0.166012	-0.34386	0.740439	0.531397	0.74384	0.71449	0	0	0	1	0	0	0	5
DCAF12L2	0	0.042216	0.0939796	-0.0885087	0.825452	0.553329	0.823147	0.773953	0	0	0	1	0	0	0	5
DCAF5	0	0.0127484	-0.0606907	-0.145636	0.659464	0.541677	0.599962	0.569993	0	0	0	1	0	0	0	5
DCHS1	0	0.453559	0.426692	0.157295	0.729787	1.1801	1.32465	0.287108	0	0	0	1	0	0	0	5
DEFA6	0	0.260971	0.183961	0.271562	3.34398	3.35394	3.32194	2.77686	0	0	0	1	0	0	0	5
DEFA8P	0	0.509218	2.09785	2.09294	7.22749	6.80653	7.72411	6.01933	0	1	1	1	0	0	-1	5
DEFA9P	0	0.0896435	0.812857	0.519265	5.00245	4.01677	5.55788	3.89921	0	0	0	1	0	0	0	5
DEGS1	0	0.0721411	0.0869684	0.185214	0.960062	0.686586	0.944665	0.963101	0	0	0	1	0	0	0	5
DENND1C	0	-0.188571	0.069742	0.0613064	1.56172	1.30627	1.32148	1.49134	0	0	0	1	0	0	0	5
DENND4B	0	-0.0743405	0.251885	0.156821	0.957939	0.740046	1.15708	1.06485	0	0	0	1	0	0	0	5
DHRS3	0	0.367279	2.07073	1.92176	7.16136	6.97735	7.73896	7.53417	0	1	1	1	0	-1	-1	5
DKFZP434F142	0	-0.127356	-0.0549842	-0.221837	0.640516	0.602427	0.530401	0.57948	0	0	0	1	0	0	0	5
DKFZP586I1420	0	-0.128292	-0.0744107	-0.0725808	0.648053	0.749931	0.599202	0.495161	0	0	0	1	0	0	0	5
DLGAP3	0	-0.0806245	0.165293	-0.0701877	0.705488	0.492422	0.626783	0.42051	0	0	0	1	0	0	0	5
DNAH1	0	-0.289273	-0.0310329	-0.26133	0.622579	0.379472	0.686874	0.540548	0	0	0	1	0	0	0	5
DNAH10OS	0	-0.397378	-0.888645	-0.987111	0.695953	0.0463054	0.608923	0.536313	0	0	-1	0	0	0	0	5
DNAJB1	0	0.250196	0.128148	0.244176	0.813119	0.697612	0.822957	0.800668	0	0	0	1	0	0	0	5
DNAJB2	0	-0.00333616	-0.22908	0.085811	1.31268	0.977242	1.39759	1.27779	0	0	0	1	0	0	0	5
DNAJC27-AS1	0	-0.11867	0.100838	-0.203712	0.742807	0.493085	0.909555	0.38847	0	0	0	1	0	0	0	5
DNAJC4	0	-0.121004	-0.0341585	0.292873	1.87204	1.50266	1.38055	1.30336	0	0	0	1	0	0	-1	5
DNASE1L1	0	-0.0245244	-0.0925523	0.279081	1.93171	1.69434	1.77024	1.77056	0	0	0	1	0	0	0	5
DNTTIP1	0	0.0637772	-0.0814769	-0.154302	0.764904	0.486746	0.939053	0.699388	0	0	0	1	0	0	0	5
DOCK11	0	-0.352575	-0.242807	-0.256591	0.636905	0.248947	0.420037	0.4266	0	0	0	1	0	0	0	5
DOCK5	0	-0.179279	-0.180342	-0.151565	0.910882	0.840092	0.79712	0.787094	0	0	0	1	0	0	0	5
DOCK8	0	-0.0355507	-0.217366	-0.183554	0.683124	0.560061	0.796588	1.00008	0	0	0	1	0	0	0	5
DOK2	0	-0.294602	-0.627428	-0.443231	1.35991	0.809517	1.1559	1.0546	0	0	0	1	0	0	0	5
DPY19L3	0	-0.0827536	0.0544673	0.117983	1.25523	0.971929	0.775031	0.849028	0	0	0	1	0	0	0	5
DRP2	0	-0.0751385	-0.207139	-0.261025	0.637255	0.433264	0.602928	0.558305	0	0	0	1	0	0	0	5
DSE	0	-0.587712	-1.32761	-1.76213	0.32601	-0.267934	0.0181696	0.732453	0	-1	-1	0	0	0	1	5
DTNA	0	-0.09596	-0.128384	-0.149713	0.78127	0.617683	0.998246	0.949922	0	0	0	1	0	0	0	5
DUSP18	0	-0.119467	-0.0886523	-0.153442	0.931403	0.837382	1.00845	0.928	0	0	0	1	0	0	0	5
DUSP5	0	-0.12712	0.0332789	0.058187	2.58421	2.06868	3.00644	3.4461	0	0	0	1	0	0	0	5
DUSP9	0	0.0250605	0.150362	0.0886081	0.841065	0.679978	1.02548	0.732634	0	0	0	1	0	0	0	5
DYNC2H1	0	-0.964611	-0.658217	-1.03524	0.592499	-0.156423	0.115078	-0.237458	0	0	-1	0	0	0	0	5
DYSF	0	-0.044756	0.259534	-0.0643905	1.75421	1.80076	1.61575	2.09712	0	0	0	1	0	0	0	5
DZANK1	0	-0.157838	0.165703	-0.167277	1.25403	0.698468	1.62196	1.05024	0	0	0	1	0	0	0	5
ECSCR	0	-0.608382	-0.692164	-0.914978	1.35064	0.888984	1.21571	0.867904	0	0	-1	1	0	0	0	5
EFHD2	0	0.184252	0.402309	0.0643787	1.17808	1.11675	0.906944	1.09025	0	0	0	1	0	0	0	5
EFNB2	0	-0.00693812	-0.0569287	0.113721	0.632676	0.642503	0.584355	0.83919	0	0	0	1	0	0	0	5
EGLN1	0	0.0279709	0.441103	-0.00596369	0.997698	0.795949	1.20407	0.849079	0	0	0	1	0	0	0	5
EHD1	0	-0.0314515	0.0373046	0.367794	2.94821	2.14785	2.90842	2.8913	0	0	0	1	0	0	0	5
EIF1B	0	0.169943	0.394167	0.368942	2.15993	1.80821	2.27029	2.10467	0	0	0	1	0	0	0	5
EIF2C1	0	-0.0418638	-0.0180195	0.052208	1.92921	1.68186	1.90234	1.73812	0	0	0	1	0	0	0	5
EIF2C4	0	0.0700021	-0.034888	0.16294	0.863183	0.866257	0.751326	0.760075	0	0	0	1	0	0	0	5
ELOVL5	0	-0.132959	-0.10842	-0.221179	0.756298	0.450356	0.563193	0.309391	0	0	0	1	0	0	0	5
ELOVL6	0	-1.20716	0.295236	-0.327394	0.917959	-0.601308	0.627005	0.102193	-1	0	0	1	0	0	0	5
EMB	0	-0.0476342	-0.0807076	0.202589	1.62215	1.66751	1.1233	1.56816	0	0	0	1	0	0	0	5
EMR1	0	0.524918	0.0433231	1.043	3.06675	3.29601	2.72501	3.42762	0	0	1	1	0	0	0	5
ENO3	0	-0.144144	-0.0277428	0.308426	1.06644	0.898139	0.942195	0.835764	0	0	0	1	0	0	0	5
ENST00000297020	0	0.0096353	0.00836641	0.0606166	0.974157	0.678023	0.831529	0.856927	0	0	0	1	0	0	0	5
ENST00000356801	0	0.0815028	-0.0810394	-0.317902	0.677229	0.683042	0.688899	0.524875	0	0	0	1	0	0	0	5
ENST00000358234	0	-0.0489468	-0.207709	0.12312	0.830293	0.567786	0.969156	0.762886	0	0	0	1	0	0	0	5
ENST00000359888	0	0.315639	-0.0498004	0.154721	1.01751	0.539592	1.1813	0.28644	0	0	0	1	0	0	0	5
ENST00000375673	0	-0.209696	-0.0712512	0.327203	2.24644	1.80735	3.05258	2.49499	0	0	0	1	0	0	0	5
ENST00000380601	0	-0.0639929	-0.492255	-0.0946779	0.741896	0.569224	0.665714	0.690748	0	0	0	1	0	0	0	5
ENST00000390343	0	0.148161	-0.101517	-0.12441	1.01656	0.596993	0.949839	0.592313	0	0	0	1	0	0	0	5
ENST00000430181	0	0.116922	-0.0972971	0.0664602	1.66302	1.18969	1.77419	1.78812	0	0	0	1	0	0	0	5
ENST00000431307	0	-0.259728	0.100632	-0.159319	1.38967	1.04065	1.69089	1.1258	0	0	0	1	0	0	0	5
ENST00000432377	0	0.455995	-0.0525624	0.177933	1.74721	1.82561	1.80457	1.94575	0	0	0	1	0	0	0	5
ENST00000433770	0	-0.290945	-0.116818	0.0978388	0.716454	0.469307	0.70388	0.394516	0	0	0	1	0	0	0	5
ENST00000442128	0	-0.0772579	0.0896054	-0.200069	0.731171	0.363571	0.445412	0.284546	0	0	0	1	0	0	0	5
ENST00000450495	0	-0.0435784	0.00314001	0.0124998	0.940901	0.831148	0.696411	0.760822	0	0	0	1	0	0	0	5
ENST00000452785	0	0.246315	0.449996	0.371827	1.37291	1.51861	1.368	1.03979	0	0	0	1	0	0	0	5
ENST00000457049	0	0.0163647	0.130391	0.240317	0.95162	0.93095	0.737172	0.870775	0	0	0	1	0	0	0	5
ENST00000485253	0	-0.0310179	-0.19138	-0.441077	0.843642	0.422303	1.04095	0.47856	0	0	0	1	0	0	0	5
ENST00000485364	0	-0.0173644	-0.0561533	0.151391	1.30682	1.02255	1.70472	1.24389	0	0	0	1	0	0	0	5
ENST00000507992	0	0.152597	-0.133888	-0.416651	0.60876	0.334801	0.674841	0.379081	0	0	0	1	0	0	0	5
ENST00000514376	0	0.260594	0.127621	0.223524	1.46392	1.1915	1.58086	1.40053	0	0	0	1	0	0	0	5
ENST00000514853	0	0.186064	0.174489	-0.233034	0.694114	0.543891	1.02236	-0.0452027	0	0	0	1	0	0	0	5
ENST00000534819	0	0.0316743	0.00762459	-0.135511	0.831142	0.635606	0.946701	1.02519	0	0	0	1	0	0	0	5
ENTPD1	0	0.347272	0.396121	0.0932726	2.38993	2.44369	2.34368	2.00697	0	0	0	1	0	0	0	5
EP300	0	0.0089316	0.107583	0.0810667	0.607865	0.30736	0.531724	0.810692	0	0	0	1	0	0	0	5
EPN2	0	-0.514213	-0.0370049	-0.46362	1.13742	0.654492	1.12776	0.996141	0	0	0	1	0	0	0	5
ERAP2	0	-0.0532517	0.138495	0.437035	2.46524	2.47467	2.88786	2.87898	0	0	0	1	0	0	0	5
ESRRA	0	-0.15979	0.0597152	0.0593218	0.820229	0.772312	0.785864	0.796751	0	0	0	1	0	0	0	5
EVI2A	0	0.0680929	-0.753009	-0.146185	0.995366	0.563325	0.994503	1.50998	0	0	0	1	0	0	0	5
EVI5L	0	0.0159034	-0.121867	0.198974	0.876052	0.782664	0.795985	0.547654	0	0	0	1	0	0	0	5
EXPH5	0	-0.377622	-0.0730272	0.00719972	1.69287	0.136531	0.979176	0.889689	0	0	0	1	0	0	0	5
F11R	0	-0.100762	0.292501	0.136448	1.61859	1.28702	1.88552	2.06965	0	0	0	1	0	0	0	5
FAM107B	0	-0.0260764	0.261795	0.243245	1.20586	1.14821	0.943898	1.04188	0	0	0	1	0	0	0	5
FAM110A	0	-0.0508268	-0.172632	-0.210682	1.25973	0.601582	1.0006	0.56728	0	0	0	1	0	0	0	5
FAM111A	0	0.156471	-0.280357	-0.31568	1.32841	1.13601	1.57036	1.14953	0	0	0	1	0	0	0	5
FAM134B	0	-0.177605	0.243	-0.504249	1.47087	1.98084	1.97921	0.270923	0	0	0	1	0	0	0	5
FAM151B	0	0.148353	-0.257614	0.314805	1.43487	1.03205	1.23651	1.43912	0	0	0	1	0	0	0	5
FAM179A	0	0.288153	0.026443	0.464171	2.93952	2.96936	3.02468	3.2602	0	0	0	1	0	0	0	5
FAM181A	0	-0.00101417	-0.0147775	0.0571043	0.612805	0.557178	0.658311	0.438316	0	0	0	1	0	0	0	5
FAM20C	0	0.0855486	0.51928	0.918516	4.36046	4.4079	4.81368	4.90571	0	0	1	1	0	0	0	5
FAM22A	0	0.144412	0.161712	0.305526	1.18225	0.980243	0.987311	0.860077	0	0	0	1	0	0	0	5
FAM46B	0	-0.399985	-0.459592	-0.170514	1.22371	0.410379	1.00927	0.834636	0	0	0	1	0	0	0	5
FAM55C	0	-0.182795	0.557277	0.191249	1.6118	1.52776	1.60935	1.54183	0	0	0	1	0	0	0	5
FAM63A	0	-0.0560526	-0.448369	-0.241023	0.912009	0.633996	1.09357	1.20639	0	0	0	1	0	0	0	5
FAM65A	0	0.0964873	-0.40161	-0.410383	1.08304	0.91592	0.537083	0.51972	0	0	0	1	0	0	0	5
FAM71E2	0	0.0734916	0.0816524	0.160034	1.07456	1.03405	1.20505	0.863919	0	0	0	1	0	0	0	5
FAM98C	0	-0.103541	-0.0250161	0.405728	1.45104	1.30668	1.28206	0.985042	0	0	0	1	0	0	0	5
FAR1	0	-0.134709	0.15108	0.0157767	0.606042	0.377313	0.298438	0.429109	0	0	0	1	0	0	0	5
FAR2	0	-0.129753	0.473477	0.0294929	1.62214	1.71101	1.64139	1.38366	0	0	0	1	0	0	0	5
FBXO24	0	-0.178859	0.119339	0.029392	0.796694	0.633256	0.586329	0.516362	0	0	0	1	0	0	0	5
FCGRT	0	0.446748	0.826295	0.924386	3.2352	3.44048	3.531	3.01612	0	1	1	1	0	0	-1	5
FERMT3	0	-0.151493	0.121942	0.099532	1.39683	1.06796	1.10342	1.25515	0	0	0	1	0	0	0	5
FICD	0	-0.119189	-0.39638	0.323526	1.14513	1.01726	0.889541	1.24058	0	0	0	1	0	0	0	5
FIG4	0	-0.121454	-0.262562	0.0169609	0.91809	0.583146	0.822142	0.854023	0	0	0	1	0	0	0	5
FLAP	0	0.214994	0.227362	0.25886	0.818763	0.641756	0.885435	0.761022	0	0	0	1	0	0	0	5
FLJ14186	0	-0.0756265	-0.0154727	-0.0795796	0.667326	0.894176	0.867147	0.973666	0	0	0	1	0	0	0	5
FLJ21408	0	0.0293656	0.022709	0.314958	0.835239	0.87846	1.02633	0.845678	0	0	0	1	0	0	0	5
FLJ38109	0	-0.422974	0.108509	-0.102226	0.631331	0.293673	0.348595	0.290632	0	0	0	1	0	0	0	5
FLJ45445	0	-0.170627	-0.1994	-0.40478	0.925507	0.985911	0.995918	0.91198	0	0	0	1	0	0	0	5
FLT3LG	0	0.148544	0.16232	-0.110639	1.55702	1.37301	1.64991	1.34748	0	0	0	1	0	0	0	5
FLVCR1-AS1	0	0.119771	-0.0361803	0.025077	1.1233	0.403173	0.998502	0.707927	0	0	0	1	0	0	0	5
FMN1	0	0.246388	0.285749	0.222196	0.744943	0.800415	1.04949	0.491002	0	0	0	1	0	0	0	5
FMO4	0	-0.03154	-0.0401962	0.32828	1.35461	1.37906	1.83827	1.52245	0	0	0	1	0	0	0	5
FMO5	0	-0.130157	-0.187363	0.0265242	0.936067	0.485642	0.550195	0.505905	0	0	0	1	0	0	0	5
FNIP2	0	-0.361864	0.134621	0.235436	1.25132	0.355521	1.17731	0.871425	0	0	0	1	0	0	0	5
FOLR3	0	-0.0908844	-0.153012	0.151891	3.64677	3.48866	3.48655	4.44153	0	0	0	1	0	0	0	5
FOXC1	0	0.215638	0.63409	0.793494	2.5179	2.63312	2.58458	2.63399	0	0	1	1	0	0	0	5
FOXI2	0	0.084874	-0.296597	-0.635512	1.08075	0.86602	1.29043	0.824296	0	0	-1	1	0	0	0	5
FOXP1	0	-0.0599858	0.160375	0.0529611	0.889011	0.910585	0.98092	0.679913	0	0	0	1	0	0	0	5
FRRS1	0	-0.128239	-0.107853	0.0954592	0.731148	0.455846	0.802961	1.07454	0	0	0	1	0	0	0	5
FTL	0	0.0593943	0.301619	0.452233	1.57211	1.53418	1.77822	1.76189	0	0	0	1	0	0	0	5
FXYD2	0	-0.00664559	0.173724	0.175804	1.27291	1.37159	1.90563	1.24386	0	0	0	1	0	0	0	5
FXYD6	0	-0.0136473	0.515231	0.596988	3.4412	3.40788	3.84389	3.33586	0	0	0	1	0	0	0	5
FYB	0	0.0736743	0.239501	0.798742	2.85102	2.28472	3.05889	3.01171	0	0	1	1	0	0	0	5
G0S2	0	-1.09045	-0.474919	1.53012	7.64764	6.57175	8.11114	8.41945	0	0	1	1	0	0	0	5
GAA	0	0.274008	0.464833	0.736911	2.02384	2.33271	1.99153	1.75261	0	0	1	1	0	0	0	5
GABARAP	0	-0.138299	-0.231452	-0.210652	0.823794	0.550677	0.656179	0.544974	0	0	0	1	0	0	0	5
GALNS	0	-0.00138047	-0.210444	0.113715	1.07391	0.696494	0.660398	0.945105	0	0	0	1	0	0	0	5
GAPT	0	-0.0603058	0.0438031	0.779082	2.69642	2.34097	2.56733	2.65734	0	0	1	1	0	0	0	5
GAS7	0	0.806016	0.0800273	0.102456	1.75884	2.03857	2.02526	1.75474	1	0	0	1	0	0	0	5
GBAP1	0	-0.102405	-0.113189	0.189102	1.28271	1.09207	1.01551	1.25272	0	0	0	1	0	0	0	5
GCA	0	-0.498922	0.424871	0.417173	4.62403	4.04082	4.53012	4.65011	0	0	0	1	0	0	0	5
GCHFR	0	-0.172033	-0.194739	0.126056	1.57535	1.04104	1.23733	1.14101	0	0	0	1	0	0	0	5
GFI1B	0	-0.167962	-0.844065	0.912486	4.08511	3.87438	4.0912	3.77019	0	0	0	1	0	0	0	5
GFOD1	0	-0.182834	0.448489	0.225207	2.04381	1.77733	2.26796	2.26217	0	0	0	1	0	0	0	5
GHRL	0	0.591937	1.20612	1.29451	6.76259	6.35434	7.07632	6.64798	0	1	1	1	0	0	-1	5
GIMAP6	0	0.175741	0.131807	-0.211171	1.69132	1.26025	2.06828	1.60756	0	0	0	1	0	0	0	5
GIT2	0	-0.00793026	0.000965132	0.0164711	0.850981	0.667152	0.744986	0.72399	0	0	0	1	0	0	0	5
GLB1	0	-0.132496	-0.205069	0.12499	0.842798	0.557948	0.646073	0.641453	0	0	0	1	0	0	0	5
GLDN	0	-0.107208	0.231632	-0.0712212	1.12462	0.889048	1.3095	1.10537	0	0	0	1	0	0	0	5
GLRX	0	-0.0229157	-0.571575	-0.678646	1.44844	1.18577	1.24808	1.68093	0	0	-1	1	0	0	0	5
GLTP	0	0.0201627	-0.0407432	-0.343894	0.831117	0.456805	0.606462	0.245152	0	0	0	1	0	0	0	5
GM2A	0	0.0376596	-0.00826288	0.123786	1.66371	1.53622	1.50082	1.0509	0	0	0	1	0	0	0	5
GMIP	0	0.233009	0.204752	0.585351	1.84691	1.7777	2.00643	2.0368	0	0	0	1	0	0	0	5
GNG10	0	0.0278518	0.148471	0.185161	1.26966	1.14003	1.23424	1.49013	0	0	0	1	0	0	0	5
GNG2	0	0.380682	0.68718	1.12362	3.6107	3.11862	3.75647	3.6243	0	0	1	1	0	0	0	5
GNLY	0	-0.0263264	-0.140996	0.222772	0.795816	0.470513	0.438241	0.725734	0	0	0	1	0	0	0	5
GPA33	0	-0.881962	-0.152761	-0.950556	1.76782	1.58083	1.8538	0.171119	-1	0	-1	1	0	0	0	5
GPAT2	0	-0.033451	-0.0889344	-0.265878	0.89332	0.738093	0.707351	0.200689	0	0	0	1	0	0	0	5
GPR114	0	0.191677	0.626564	1.39508	5.04547	4.80185	5.14233	5.0937	0	0	1	1	0	0	-1	5
GPR141	0	0.28956	-0.181748	-0.495693	1.25068	0.711741	1.57747	0.856109	0	0	0	1	0	0	0	5
GPR152	0	0.139595	-0.152521	-0.199569	0.750303	0.683447	0.869316	0.717431	0	0	0	1	0	0	0	5
GPR20	0	-0.409865	0.120391	0.176036	1.2577	1.21502	1.15648	1.35641	0	0	0	1	0	0	0	5
GPR34	0	-0.119626	0.0264513	0.0439619	1.83713	0.973172	1.46298	2.18215	0	0	0	1	0	0	0	5
GPR82	0	0.148211	0.659774	0.273136	2.73197	2.05685	3.21769	3.59412	0	0	0	1	0	0	0	5
GPR97	0	-0.369703	-0.140295	-0.25502	2.64255	2.42828	2.77395	2.86326	0	0	0	1	0	0	0	5
GPSM3	0	0.065756	-0.147227	-0.00558596	1.70998	1.65882	1.86103	1.78094	0	0	0	1	0	0	0	5
GPX5	0	-0.00050714	-0.139268	-0.268968	1.0227	0.716846	0.893962	0.0864527	0	0	0	1	0	0	0	5
GRHL3	0	0.153562	0.0660978	0.175621	0.833685	0.715044	1.25153	0.530058	0	0	0	1	0	0	0	5
GRIN2D	0	-0.0210083	0.0877727	0.153452	1.67714	1.50892	1.58448	1.57798	0	0	0	1	0	0	0	5
GRIN3A	0	-0.0917701	0.0492706	0.296139	2.90938	2.39929	3.47562	3.58335	0	0	0	1	0	0	0	5
GRK6	0	-0.00177269	0.235206	0.143331	0.698469	0.644368	0.622739	0.495746	0	0	0	1	0	0	0	5
GRN	0	-0.0331221	-0.0786614	-0.323759	2.04669	1.68654	1.94083	1.75797	0	0	0	1	0	0	0	5
GSDMD	0	0.00518255	-0.146871	0.204909	1.02115	1.10609	0.953247	1.24405	0	0	0	1	0	0	0	5
GSN	0	0.487482	-0.34052	-0.0647784	0.730466	0.990406	0.62122	0.922682	0	0	0	1	0	0	0	5
GSTO1	0	-0.177355	-0.213957	-0.243462	1.19441	0.930603	0.997626	0.904172	0	0	0	1	0	0	0	5
HAB1	0	-0.0339349	-0.209071	-0.345509	0.93821	1.01691	1.09584	1.43477	0	0	0	1	0	0	0	5
HAUS4	0	-0.228951	-0.0811919	-0.18511	0.604387	0.301994	0.273597	0.208227	0	0	0	1	0	0	0	5
HBQ1	0	0.178874	-0.111027	-0.227298	0.752105	0.533797	0.433685	0.206599	0	0	0	1	0	0	0	5
HCK	0	0.549544	-0.203477	0.544209	4.10855	3.24105	4.48214	4.22343	0	0	0	1	0	0	0	5
HCLS1	0	0.108254	-0.0089714	0.196726	1.06651	0.820693	1.28436	1.16227	0	0	0	1	0	0	0	5
HCRTR1	0	-0.0558695	0.180557	0.0673702	1.33367	1.29995	1.61903	1.42501	0	0	0	1	0	0	0	5
HDAC6	0	-0.534112	-0.666639	-0.404616	-0.0833707	-0.226678	-0.370907	-0.104179	0	-1	0	0	0	0	0	5
HERC1	0	-0.296195	-0.107698	-0.0233907	0.637815	0.309476	0.325221	0.313701	0	0	0	1	0	0	0	5
HEXIM1	0	0.0969855	0.107874	-0.110457	0.765342	0.839392	0.843369	0.684593	0	0	0	1	0	0	0	5
HIC1	0	-0.195285	0.556447	0.623155	6.07655	6.21737	6.10878	6.20872	0	0	0	1	0	0	0	5
HIGD2A	0	-0.152974	-0.105407	-0.121241	0.615564	0.603383	0.448914	0.377102	0	0	0	1	0	0	0	5
HIPK2	0	0.209409	0.0927105	-0.300552	0.611018	0.591911	0.724919	0.829467	0	0	0	1	0	0	0	5
HIST1H2BK	0	-0.105819	-0.101601	0.009238	0.601578	0.330231	0.472372	0.243384	0	0	0	1	0	0	0	5
HIVEP3	0	0.181314	0.591225	0.421146	2.18972	1.72598	2.13722	2.483	0	0	0	1	0	0	0	5
HK3	0	-0.316433	-0.342568	0.0131965	5.41723	4.69786	5.24162	5.1548	0	0	0	1	0	0	0	5
HLA-DMA	0	-0.042257	0.024301	-0.229455	1.60292	1.06284	1.50395	0.79643	0	0	0	1	0	0	0	5
HLX	0	-0.283171	-0.978523	-1.53524	0.574752	0.752514	0.793427	0.338889	0	0	-1	0	0	0	1	5
HMGA1P4	0	-0.263822	0.307471	-0.19082	1.05729	1.11745	1.11943	0.799029	0	0	0	1	0	0	0	5
HOMEZ	0	0.030578	0.155163	0.201471	1.08626	0.803234	0.919785	0.986208	0	0	0	1	0	0	0	5
HOTAIRM1	0	-0.0526042	0.0402778	0.141533	2.33551	2.06682	2.43297	2.29499	0	0	0	1	0	0	0	5
HP	0	0.921042	-1.0234	-0.975946	2.0687	1.50494	1.7714	2.28001	0	0	0	1	0	0	0	5
HPCAL1	0	0.144406	0.131893	0.2376	1.85726	1.57331	2.12481	1.63914	0	0	0	1	0	0	0	5
HPR	0	0.717696	-0.87354	-0.882105	1.93882	1.34004	1.55537	2.06717	0	0	0	1	0	0	0	5
HRC	0	-0.201853	0.0416032	0.139388	1.2828	0.851026	1.42439	1.22567	0	0	0	1	0	0	0	5
HSPA1A	0	-2.1056	-1.04743	-0.693564	0.777699	-2.06752	-0.552978	0.73403	-1	0	0	0	0	0	0	5
HSPA1B	0	0.446742	0.236398	0.180737	1.23334	0.813944	0.841846	1.23675	0	0	0	1	0	0	0	5
HSPA1L	0	0.0763201	-0.142584	0.312334	1.69059	1.44569	1.67926	1.84851	0	0	0	1	0	0	0	5
HTR2B	0	-0.370868	-0.126988	-0.212254	0.880483	0.397379	0.684404	0.568892	0	0	0	1	0	0	0	5
ICAM1	0	0.695007	1.18094	1.81189	5.05617	4.28617	6.10867	5.54559	0	0	1	1	0	0	0	5
ICAM3	0	0.0112542	-0.0675836	0.742084	2.50707	2.28546	1.95146	2.36449	0	0	1	1	0	0	-1	5
ICAM4	0	0.0074939	-1.29615	-0.303205	2.43733	2.06439	1.52475	2.15597	0	-1	0	1	0	0	0	5
ID3	0	0.81307	0.676139	1.3502	4.60226	4.45029	4.99556	5.29483	1	0	1	1	0	0	0	5
IDH3G	0	-0.056034	-0.0745553	0.0192191	0.88793	0.842239	0.588202	0.65243	0	0	0	1	0	0	0	5
IER5L	0	-0.12363	0.149125	0.247038	0.939545	1.0148	1.4262	1.11515	0	0	0	1	0	0	0	5
IFI27L2	0	-0.35372	0.0233986	0.0560031	1.46143	1.19798	1.78512	1.4872	0	0	0	1	0	0	0	5
IFIT5	0	-0.21408	0.638734	0.450838	5.07068	5.85475	7.46903	6.80182	0	0	0	1	0	0	0	5
IFNAR2	0	0.0249677	0.11465	0.0474534	0.672099	0.565102	0.72828	0.865466	0	0	0	1	0	0	0	5
IGFBP6	0	-0.083181	0.595733	0.934643	3.74332	3.53489	3.96821	2.6761	0	0	1	1	0	0	-1	5
IKBKG	0	-0.0219239	-0.118093	-0.16105	0.857668	0.685905	0.686782	0.602979	0	0	0	1	0	0	0	5
IL10RB	0	-0.232435	-0.389529	-0.247219	1.35259	0.815241	1.4147	1.19757	0	0	0	1	0	0	0	5
IL12RB1	0	-0.293159	-0.324645	-0.165201	1.3678	1.11153	1.18276	1.24626	0	0	0	1	0	0	0	5
IL13RA1	0	0.473921	-0.184242	-0.0510743	1.31841	1.18772	1.25058	1.57846	0	0	0	1	0	0	0	5
IL18	0	0.0453578	-0.0397262	-0.109942	0.732325	0.543435	0.549948	0.53945	0	0	0	1	0	0	0	5
IL23A	0	0.0411601	0.644111	0.303678	0.961539	0.772278	1.21661	0.789983	0	1	0	1	0	0	0	5
INPP1	0	0.0964692	0.113285	0.197466	0.770529	0.416153	0.723587	0.737638	0	0	0	1	0	0	0	5
INTU	0	0.262802	0.280156	0.0329318	0.924296	0.615117	0.789936	0.216712	0	0	0	1	0	0	0	5
IPCEF1	0	0.251593	0.723931	0.587775	2.66259	1.82709	2.70171	2.99419	0	0	0	1	0	0	0	5
IRAK4	0	-0.0709366	-0.0242567	0.225599	1.03527	0.594428	1.21793	1.05234	0	0	0	1	0	0	0	5
IRF1	0	-0.15989	0.103834	0.375979	2.76445	2.82968	3.1882	3.0489	0	0	0	1	0	0	0	5
ISM1	0	0.606913	0.781943	0.250487	0.818687	0.776122	0.91368	0.632532	0	0	0	1	0	0	0	5
ITGA6	0	-0.491858	-0.662443	-0.392973	1.55534	1.60738	1.71164	1.37463	0	-1	0	1	0	1	0	5
ITGAM	0	-0.151727	-0.216541	0.396425	4.75705	4.29577	4.88385	4.90665	0	0	0	1	0	0	0	5
ITGAV	0	-0.284348	-0.528302	-0.0376547	0.805922	0.345685	0.360729	0.440683	0	0	0	1	0	0	0	5
ITIH1	0	-0.0793912	-0.0761708	-0.0785342	0.756347	0.404941	1.02591	0.53965	0	0	0	1	0	0	0	5
ITPK1	0	0.0057832	0.232486	0.163214	0.861551	0.669521	0.622593	0.756525	0	0	0	1	0	0	0	5
ITPKB-IT1	0	0.19969	-0.232394	0.0317107	0.987984	1.04046	1.37298	0.841821	0	0	0	1	0	0	0	5
ITPR2	0	-0.523439	-0.129011	-0.328063	1.50546	1.4542	1.33907	1.38849	0	0	0	1	0	0	0	5
ITPRIPL2	0	0.289893	0.395839	0.704184	3.48221	3.66112	3.50544	4.65802	0	0	0	1	0	0	0	5
ITSN2	0	-0.126967	-0.04966	-0.149921	0.61185	0.52623	0.351589	0.568022	0	0	0	1	0	0	0	5
IVNS1ABP	0	-0.158513	-0.186724	-0.322315	1.43809	0.827046	1.29671	1.47774	0	0	0	1	0	0	0	5
JAK2	0	-0.105994	-0.307138	-0.0768464	2.24891	1.67734	2.42526	2.62484	0	0	0	1	0	0	0	5
JAK3	0	0.00535618	-0.0945626	0.0402041	0.648938	0.427413	0.748892	0.52986	0	0	0	1	0	0	0	5
JMJD6	0	0.264699	0.167469	0.209654	0.677751	0.403865	0.530307	0.677461	0	0	0	1	0	0	0	5
KCNH4	0	0.125343	0.0402233	0.064699	3.62102	3.39399	4.10174	3.4161	0	0	0	1	0	0	0	5
KCNMB2	0	0.0973291	0.111471	0.262113	0.939987	0.957037	0.950876	1.11364	0	0	0	1	0	0	0	5
KCTD1	0	-0.326843	-0.209615	-0.0590445	0.785284	0.739041	0.652316	0.631528	0	0	0	1	0	0	0	5
KCTD12	0	-0.810121	-0.0147726	0.591394	4.0441	2.51563	3.64831	3.72462	0	0	0	1	0	0	0	5
KIAA0247	0	0.00540239	0.137211	0.387376	1.75334	1.23335	1.9327	2.15065	0	0	0	1	0	0	0	5
KIAA0513	0	0.808063	-0.155682	0.228756	4.28876	3.85873	4.64405	5.34793	0	0	0	1	0	0	0	5
KIAA1524	0	-0.208666	0.0823764	0.0826401	0.834624	0.368796	0.560073	0.416091	0	0	0	1	0	0	0	5
KIAA1609	0	0.577923	-0.266681	-0.18482	0.525827	0.872997	0.949321	0.777473	0	0	0	0	0	1	0	5
KIR3DL2	0	-0.198268	-0.218288	-0.180183	0.681924	0.407237	0.609263	0.593294	0	0	0	1	0	0	0	5
KLHDC5	0	-0.311403	-0.179347	-0.0350397	0.706749	0.254605	0.58403	0.739381	0	0	0	1	0	0	0	5
KLHL22	0	-0.280118	-0.23323	-0.236313	2.02032	1.66973	1.60461	1.5894	0	0	0	1	0	0	0	5
KLK1	0	0.309736	-0.51191	0.201813	1.92242	2.15389	2.14573	2.11263	0	0	0	1	0	0	0	5
KLK9	0	-0.327432	-0.110291	-0.169349	1.25155	0.8768	1.3957	1.25629	0	0	0	1	0	0	0	5
KLLN	0	0.0636535	-0.055258	0.351542	0.901905	0.76828	0.938136	0.759182	0	0	0	1	0	0	0	5
KRCC1	0	-0.15139	0.122969	0.473469	1.8439	1.37797	2.00798	1.86374	0	0	0	1	0	0	0	5
KRTAP5-4	0	-0.0418104	-0.154609	-0.367304	0.752162	0.380225	0.467896	0.18701	0	0	0	1	0	0	0	5
KRTAP9-1	0	0.00868234	-0.0597554	-0.176809	0.816667	0.61074	0.565843	0.452192	0	0	0	1	0	0	0	5
KSR1	0	-0.0872187	0.192618	0.326977	1.74615	1.52297	1.92131	1.76878	0	0	0	1	0	0	0	5
LAMB2P1	0	-0.221679	0.185835	-0.149896	0.839687	0.305939	0.657995	0.128519	0	0	0	1	0	0	0	5
LAMB3	0	0.193033	0.370867	0.647692	6.42473	5.75729	7.23143	6.84827	0	0	0	1	0	0	0	5
LAMTOR1	0	0.0598884	-0.139148	-0.0763778	0.936718	0.846574	0.829656	0.837477	0	0	0	1	0	0	0	5
LAMTOR2	0	0.0103573	-0.11395	-0.169407	0.658543	0.704019	0.793925	0.534146	0	0	0	1	0	0	0	5
LAPTM5	0	0.0200401	0.51139	0.575693	2.72694	2.55364	2.46819	2.24192	0	0	0	1	0	0	-1	5
LCE1A	0	0.276882	-0.199627	-0.105393	0.712339	0.793517	0.76742	0.798528	0	0	0	1	0	0	0	5
LCK	0	0.050482	0.157046	0.272985	0.863024	0.914348	1.00636	0.792136	0	0	0	1	0	0	0	5
LCN15	0	-0.407016	-0.224091	-0.641616	0.202478	0.0116641	0.21914	0.312191	0	0	-1	0	0	0	0	5
LGALS9	0	-0.343142	0.081311	0.657239	4.78805	4.52888	5.63545	5.25773	0	0	0	1	0	0	0	5
LGALSL	0	-0.433957	0.228537	-0.339262	1.85168	0.840672	1.27021	1.16435	0	0	0	1	0	0	0	5
LHX2	0	-0.191852	0.469405	0.541895	4.83673	1.53618	2.81026	2.2847	0	0	0	1	0	0	0	5
LILRA1	0	-0.0993387	-0.143795	-0.338754	0.901638	0.931064	0.586991	0.59894	0	0	0	1	0	0	0	5
LILRA2	0	-0.0566455	-0.57424	-0.54534	2.09248	1.66992	1.62729	1.69287	0	0	0	1	0	0	0	5
LILRA3	0	0.0457436	0.0975033	-0.196933	2.64918	1.91144	2.36388	2.22006	0	0	0	1	0	0	0	5
LILRA4	0	-0.0230446	-0.0244326	-0.298045	2.25839	1.76232	2.00538	2.12569	0	0	0	1	0	0	0	5
LILRA5	0	0.279304	0.761675	0.283512	4.55215	3.24755	4.58787	4.56923	0	0	0	1	0	0	0	5
LILRB2	0	0.31426	0.686403	0.491709	6.02663	5.59669	6.74227	6.40341	0	0	0	1	0	0	0	5
LILRB3	0	0.263985	0.283944	0.23213	3.00745	2.36069	3.41901	3.66243	0	0	0	1	0	0	0	5
LIMD2	0	0.099536	0.18248	0.457261	1.41588	1.19778	1.46441	1.34771	0	0	0	1	0	0	0	5
LINC00152	0	0.161066	-0.24698	0.240209	1.31073	1.43359	1.11018	0.945642	0	0	0	1	0	0	0	5
LINC00324	0	-0.118976	-0.230677	0.0517912	1.50332	0.806763	0.806541	0.919528	0	0	0	1	0	0	0	5
LINC00421	0	-0.143044	-0.0591275	0.0619267	0.79577	0.264292	0.865203	0.758997	0	0	0	1	0	0	0	5
LINC00467	0	0.185297	0.0600148	0.103917	0.75225	0.950148	1.19497	0.773504	0	0	0	1	0	0	0	5
LINC00476	0	0.0954679	0.0683227	0.181467	0.66547	0.695942	0.724855	0.494314	0	0	0	1	0	0	0	5
LIPA	0	-0.332013	-0.170683	-0.0637746	1.07316	0.740464	0.952404	0.915344	0	0	0	1	0	0	0	5
LMTK3	0	-0.0965326	0.300096	0.448256	5.07374	4.64013	4.9969	4.88361	0	0	0	1	0	0	0	5
LOC100127888	0	0.093551	0.0295946	0.151875	1.28627	1.35925	1.46504	1.63369	0	0	0	1	0	0	0	5
LOC100129269	0	-0.0540671	-0.048	-0.0207679	0.907578	0.776704	0.857663	0.781424	0	0	0	1	0	0	0	5
LOC100129550	0	-0.23762	-0.00215895	-0.133456	1.55883	1.20107	1.02535	1.0772	0	0	0	1	0	0	0	5
LOC100129960	0	-0.0209422	-0.0630294	0.137004	1.21237	0.795595	1.21687	1.51161	0	0	0	1	0	0	0	5
LOC100130111	0	-0.140902	-0.13612	-0.277993	1.00976	0.750765	1.1118	0.822359	0	0	0	1	0	0	0	5
LOC100130285	0	0.167845	0.0052648	0.0704592	0.663855	0.625976	0.564587	0.586107	0	0	0	1	0	0	0	5
LOC100131490	0	0.103407	0.0262255	0.497293	1.60841	1.54602	1.6187	1.6336	0	0	0	1	0	0	0	5
LOC100131733	0	0.165733	0.336851	1.12458	5.4163	5.41798	6.64846	6.48708	0	0	0	1	0	0	0	5
LOC100132244	0	-0.248734	-0.296122	-0.387061	1.03479	0.747465	1.29013	1.00784	0	0	0	1	0	0	0	5
LOC100132831	0	-0.212575	-0.0919328	-0.132041	0.892856	0.692941	0.617716	0.493362	0	0	0	1	0	0	0	5
LOC100144603	0	0.105135	-0.00502634	0.0249048	0.911595	0.796314	0.964645	0.657608	0	0	0	1	0	0	0	5
LOC100287225	0	-0.037064	-0.116828	0.0444656	0.922819	0.829321	0.738251	0.71291	0	0	0	1	0	0	0	5
LOC100288292	0	0.0329467	-0.126696	-0.397818	0.602506	0.6468	0.639495	0.371885	0	0	0	1	0	0	0	5
LOC100288432	0	0.277976	0.407717	0.265913	2.29358	1.81917	2.10205	1.89818	0	0	0	1	0	0	0	5
LOC100289580	0	-0.119621	-0.221135	-0.003217	1.3996	1.16663	1.03868	1.24839	0	0	0	1	0	0	0	5
LOC100293962	0	0.0422384	0.195754	0.500803	1.97111	1.45131	1.69255	1.60723	0	0	0	1	0	0	-1	5
LOC100294145	0	-0.0723835	0.168339	-0.0759329	0.927387	0.819208	0.697648	0.704912	0	0	0	1	0	0	0	5
LOC100335030	0	0.215632	0.291272	-0.0992921	0.626728	0.696538	0.826812	0.479272	0	0	0	1	0	0	0	5
LOC100505664	0	0.0735367	0.107183	0.311721	1.43516	1.35525	2.22225	1.43988	0	0	0	1	0	0	0	5
LOC100505746	0	-0.189243	-0.478122	0.0373021	1.16323	1.10331	1.55235	1.50953	0	0	0	1	0	0	0	5
LOC100505949	0	0.0731314	0.248713	0.184443	1.87364	1.62652	1.76005	2.24798	0	0	0	1	0	0	0	5
LOC100505971	0	0.202434	0.305004	-0.0844348	0.66419	0.666322	0.989939	0.440988	0	0	0	1	0	0	0	5
LOC100506115	0	0.000263947	0.168867	0.304039	1.93317	1.93344	2.19041	1.80968	0	0	0	1	0	0	0	5
LOC100506119	0	0.0712095	-0.00599486	0.166223	1.27682	1.33827	1.33194	1.14057	0	0	0	1	0	0	0	5
LOC100506161	0	0.328674	0.226722	0.398627	0.749352	0.745344	0.956987	0.581855	0	0	0	1	0	0	0	5
LOC100506301	0	0.119284	-0.290692	0.246271	0.849385	0.434497	0.559966	0.552659	0	0	0	1	0	0	0	5
LOC100506334	0	0.0872179	-0.128233	0.15964	1.50086	1.18275	1.51273	1.42116	0	0	0	1	0	0	0	5
LOC100506405	0	-0.429374	-0.779351	-1.21434	0.764175	-0.00304079	0.619284	0.142155	0	0	-1	0	0	0	0	5
LOC100506476	0	-0.00918951	0.0288908	0.134568	1.20286	0.902075	1.41948	0.989478	0	0	0	1	0	0	0	5
LOC100506516	0	-0.126823	-0.140952	-0.0648607	0.6934	0.819099	0.58049	0.730328	0	0	0	1	0	0	0	5
LOC100506528	0	-0.0959234	0.154167	0.110023	0.724702	0.383173	0.639751	0.527868	0	0	0	1	0	0	0	5
LOC100506546	0	0.0884337	0.44721	0.0864083	1.46014	1.06969	1.56474	1.18521	0	0	0	1	0	0	0	5
LOC100506775	0	0.193506	0.961816	0.582076	3.0451	2.5407	3.30725	3.18912	0	0	0	1	0	0	0	5
LOC100506848	0	-0.0421225	-0.059542	0.246417	1.04522	1.05752	1.37698	0.726565	0	0	0	1	0	0	0	5
LOC100506974	0	0.1055	0.0828596	0.0731503	1.0666	1.02686	0.875632	0.722763	0	0	0	1	0	0	0	5
LOC100507025	0	-0.0728512	-0.109885	0.0224981	0.706764	0.656576	0.807601	0.937832	0	0	0	1	0	0	0	5
LOC100507033	0	-0.00460352	0.139871	0.284838	0.82193	0.865907	1.06019	0.909808	0	0	0	1	0	0	0	5
LOC100507297	0	-0.107745	0.0351459	0.257598	1.43218	1.1713	1.34506	1.30908	0	0	0	1	0	0	0	5
LOC100507309	0	-0.0417048	0.533584	0.622024	2.03145	1.85648	1.83581	1.62544	0	0	0	1	0	0	-1	5
LOC100507417	0	0.270898	0.045907	0.262671	1.87678	2.21959	1.76142	2.12074	0	0	0	1	0	0	0	5
LOC100507540	0	0.362785	0.120724	0.174826	1.03348	1.1125	1.31518	1.16172	0	0	0	1	0	0	0	5
LOC100507567	0	-0.440987	-0.273119	-0.348559	1.13318	0.713545	1.11841	0.977161	0	0	0	1	0	0	0	5
LOC100507642	0	0.107882	0.156303	-0.182845	1.26854	1.48807	1.27479	0.822597	0	0	0	1	0	0	0	5
LOC100510710	0	-0.105985	-0.292042	0.0773835	1.27276	1.03604	0.943069	1.17897	0	0	0	1	0	0	0	5
LOC100652851	0	0.161719	0.184421	0.213804	0.747236	0.601146	0.800662	0.284549	0	0	0	1	0	0	0	5
LOC100653206	0	-0.0839936	-0.138647	0.259385	1.7418	1.96334	1.52127	2.1727	0	0	0	1	0	0	0	5
LOC115110	0	-0.006226	-0.036473	0.210362	1.88223	1.70713	1.66646	1.92365	0	0	0	1	0	0	0	5
LOC147804	0	0.00512902	-0.0785723	-0.172621	0.882613	0.727431	0.778436	0.763737	0	0	0	1	0	0	0	5
LOC283683	0	-0.241675	-0.0384411	0.333945	1.59201	1.16118	1.08756	1.03553	0	0	0	1	0	0	-1	5
LOC284385	0	0.128976	-0.0579522	0.0518995	0.94	0.847124	1.12086	0.572422	0	0	0	1	0	0	0	5
LOC284751	0	-0.0717485	-0.283397	-0.321261	1.29693	1.8201	1.97596	1.59063	0	0	0	1	0	0	0	5
LOC285419	0	-0.061844	0.392826	0.755183	2.7116	2.51599	3.03402	3.03328	0	0	1	1	0	0	0	5
LOC286071	0	-0.0245969	0.316721	0.0945556	0.796953	0.667959	1.17902	0.593969	0	0	0	1	0	0	0	5
LOC401357	0	-0.0816176	-0.0750025	-0.0751808	0.669923	0.678837	0.612548	0.743781	0	0	0	1	0	0	0	5
LOC440132	0	-0.238942	-0.313334	-0.275899	1.02039	0.803874	1.03178	1.43645	0	0	0	1	0	0	0	5
LOC440292	0	0.205868	0.0128208	0.0881379	0.619786	0.604662	0.739259	0.467568	0	0	0	1	0	0	0	5
LOC440518	0	-0.0401412	0.281171	0.0756085	0.966851	0.730036	0.777754	0.928017	0	0	0	1	0	0	0	5
LOC440905	0	-0.171672	0.372606	-0.185837	1.38084	1.33961	1.44391	1.25205	0	0	0	1	0	0	0	5
LOC440925	0	0.0101193	0.0483224	0.097946	1.36559	0.624305	1.32924	0.665096	0	0	0	1	0	0	0	5
LOC550643	0	-0.154577	0.180223	0.0709942	1.22973	0.923785	1.46225	0.888091	0	0	0	1	0	0	0	5
LOC642361	0	0.00791778	-0.0751191	0.03159	0.791121	0.745492	0.64216	0.41508	0	0	0	1	0	0	0	5
LOC642826	0	0.108421	-0.253888	-0.146895	1.00474	0.79899	0.618804	0.542952	0	0	0	1	0	0	0	5
LOC643072	0	0.171365	-0.0270871	0.000532386	1.52859	1.14647	1.12631	1.21119	0	0	0	1	0	0	0	5
LOC643339	0	0.261482	0.1465	-0.115549	0.707822	0.766989	0.877338	0.496028	0	0	0	1	0	0	0	5
LOC643802	0	0.194013	0.300258	-0.0572631	1.42348	1.28086	1.65229	1.75976	0	0	0	1	0	0	0	5
LOC644100	0	0.091773	0.640917	1.0262	4.66588	4.64049	5.9456	5.24374	0	0	0	1	0	0	0	5
LOC645321	0	0.208261	0.0828385	0.162719	0.6171	0.957574	0.758599	0.579182	0	0	0	1	0	0	0	5
LOC729041	0	0.556158	0.0428165	0.458073	0.672811	0.300454	0.666813	0.512729	0	0	0	1	0	0	0	5
LOC729178	0	-0.0179309	0.156607	0.0830966	1.05292	1.08933	1.00249	0.932573	0	0	0	1	0	0	0	5
LOC729678	0	-0.0653402	-0.0161494	-0.00482675	0.653118	0.617972	0.785472	0.846104	0	0	0	1	0	0	0	5
LOC729770	0	0.210681	0.122438	-0.108362	1.6294	1.0552	1.72419	1.32654	0	0	0	1	0	0	0	5
LOC730338	0	-0.0607479	0.0366945	-0.259984	1.18238	0.803107	1.16794	0.767056	0	0	0	1	0	0	0	5
LPAR2	0	-0.123984	0.0791199	0.210946	1.61194	1.1746	1.31736	1.27974	0	0	0	1	0	0	0	5
LPGAT1	0	-0.17513	0.0163852	-0.154711	0.837689	0.45091	0.702493	0.800554	0	0	0	1	0	0	0	5
LPP	0	-0.104376	-0.106787	-0.302181	0.732995	0.580027	0.902688	0.612766	0	0	0	1	0	0	0	5
LPP-AS2	0	0.396915	0.0370094	0.134716	1.15436	1.23208	1.62005	1.46573	0	0	0	1	0	0	0	5
LRG1	0	0.0640226	0.309256	0.437423	5.15454	5.09049	5.35807	5.25252	0	0	0	1	0	0	0	5
LRP10	0	-0.184806	-0.315366	-0.0869532	1.64665	0.771768	1.47147	1.59952	0	0	0	1	0	0	0	5
LRRC1	0	-0.0386357	0.131147	0.107431	0.84123	0.0272487	0.673834	0.495906	0	0	0	1	0	0	0	5
LRRC25	0	0.146475	-0.19891	0.987713	5.82351	5.66552	6.41097	6.60573	0	0	1	1	0	0	0	5
LRRC36	0	0.0454396	0.149236	0.260646	0.974263	0.514702	0.919702	0.657328	0	0	0	1	0	0	0	5
LRRC57	0	-0.191378	-0.0121632	0.10126	0.805812	0.356481	0.892701	0.777965	0	0	0	1	0	0	0	5
LRRK2	0	0.0385362	-0.293375	0.311411	2.73282	2.30318	3.26199	3.45603	0	0	0	1	0	0	0	5
LRRN2	0	0.0927407	-0.0336304	-0.0284759	0.62744	0.508843	0.508065	0.495531	0	0	0	1	0	0	0	5
LSP1	0	-0.269639	0.418578	0.822008	4.32936	4.43468	3.67551	4.6173	0	0	0	1	0	0	0	5
LSR	0	0.240839	-0.0815608	-0.229154	0.785572	1.05524	1.3019	0.931765	0	0	0	1	0	0	0	5
LTB4R	0	-0.203432	0.0729844	-0.168826	2.49475	2.15151	2.28719	2.45543	0	0	0	1	0	0	0	5
LUZP6	0	-0.0623572	-0.201585	-0.567283	0.671927	0.378226	0.397676	0.256032	0	0	0	1	0	0	0	5
LYST	0	-0.270654	-0.171386	-0.806437	0.735925	0.315568	0.482584	-0.0185673	0	0	-1	1	0	0	0	5
M6PR	0	0.0530047	0.428528	0.251037	1.01274	0.928094	1.13155	1.08891	0	0	0	1	0	0	0	5
MAGED2	0	-0.142866	-0.785509	0.0562389	0.0260177	-0.0687128	-0.0546478	0.0368584	0	-1	0	0	0	0	0	5
MAN2B2	0	0.0219679	-0.403383	0.140952	1.23417	1.07972	1.06128	1.12882	0	0	0	1	0	0	0	5
MAP3K11	0	0.176066	-0.149382	-0.0312108	1.10055	0.715841	0.973449	0.921992	0	0	0	1	0	0	0	5
MAP3K3	0	0.0307651	0.0345709	-0.00267625	1.52742	1.00145	1.33761	1.61597	0	0	0	1	0	0	0	5
MAPK8IP2	0	0.0769069	0.0399902	0.20615	0.924836	0.771499	0.769783	0.84337	0	0	0	1	0	0	0	5
MAPKAPK2	0	-0.0811546	-0.230211	-0.208801	1.50093	1.19916	1.28007	1.38808	0	0	0	1	0	0	0	5
MAPKBP1	0	-0.159587	-0.269651	-0.615515	0.446598	-0.0903984	0.0855833	0.22683	0	0	-1	0	0	0	0	5
MAPRE2	0	-0.0294124	0.0763881	-0.503063	1.22469	0.882108	1.3407	0.722703	0	0	0	1	0	0	0	5
MARCH2	0	0.0103556	-0.116441	-0.207064	-0.900487	-0.463797	-1.16415	-1.42041	0	0	0	-1	0	0	0	5
MARCH2	0	0.228433	-0.063463	0.547143	1.90748	1.61549	1.77976	1.91905	0	0	0	1	0	0	0	5
MARCKS	0	0.550875	0.159692	1.24557	4.00036	3.79209	4.33824	4.34098	0	0	1	1	0	0	0	5
MATL2963	0	-0.0217	0.24488	0.119439	1.55785	1.29701	1.42737	1.4141	0	0	0	1	0	0	0	5
MBD6	0	0.0887936	0.13428	0.10447	1.0164	1.17714	0.983339	0.994268	0	0	0	1	0	0	0	5
MBNL1	0	0.177974	0.296841	-0.19387	0.693849	0.815016	0.988234	0.604379	0	0	0	1	0	0	0	5
MCOLN1	0	-0.0186365	0.127834	0.170263	0.881356	0.677928	0.929901	1.01562	0	0	0	1	0	0	0	5
MDK	0	0.28031	0.0735795	0.312378	2.43209	2.43709	3.32209	3.2611	0	0	0	1	0	0	0	5
MEG8	0	-0.14815	-0.255199	-0.0192493	1.71614	0.942809	1.88941	1.67745	0	0	0	1	0	0	0	5
MEGF9	0	-0.0234563	0.0481714	-0.168634	1.70745	1.29108	1.78452	1.96122	0	0	0	1	0	0	0	5
METTL7A	0	0.152093	-0.726509	-0.418056	0.942388	0.770894	0.895038	0.576452	0	0	0	1	0	0	0	5
MFSD11	0	-0.158697	0.178739	0.215668	1.04561	0.783205	0.99915	0.980294	0	0	0	1	0	0	0	5
MGC16703	0	-0.282939	-0.157511	-0.192688	0.778731	0.232215	0.353296	0.296367	0	0	0	1	0	0	0	5
MGLL	0	-0.296398	0.23667	-0.0768866	1.18362	0.799328	1.54274	1.28004	0	0	0	1	0	0	0	5
MGST2	0	0.170469	0.183417	-0.106402	1.44661	1.5031	1.4733	0.839243	0	0	0	1	0	0	0	5
MICU1	0	0.253692	0.241415	0.28016	0.75841	0.738299	0.726107	0.75842	0	0	0	1	0	0	0	5
MIIP	0	-0.187944	0.134704	-0.0611824	0.628108	0.549167	0.519833	0.438437	0	0	0	1	0	0	0	5
MKI67	0	-0.0518305	-0.104972	-0.392902	0.632088	0.303462	0.240705	0.145449	0	0	0	1	0	0	0	5
MKL1	0	-0.0272231	0.0752849	0.203749	1.03696	0.921079	0.953893	1.12778	0	0	0	1	0	0	0	5
MLKL	0	0.0409459	-0.375737	-0.489203	1.29454	1.18982	1.62241	1.39329	0	0	0	1	0	0	0	5
MLXIPL	0	0.125046	0.167609	0.362511	1.62242	0.999544	1.67978	1.37732	0	0	0	1	0	0	0	5
MMAA	0	0.137932	0.154268	0.115618	0.732776	0.328495	0.436443	0.303305	0	0	0	1	0	0	0	5
MNDA	0	0.270926	0.146677	-0.0361286	1.17013	1.7914	1.22852	2.33836	0	0	0	1	0	0	0	5
MORC3	0	0.150781	0.0103317	0.216616	0.799388	0.447243	0.709586	0.874573	0	0	0	1	0	0	0	5
MOSPD2	0	-0.0783678	0.045948	0.00987266	0.84614	0.394108	0.715033	0.562406	0	0	0	1	0	0	0	5
MPEG1	0	0.014296	-0.272848	0.156408	1.21097	0.585675	1.06106	1.0948	0	0	0	1	0	0	0	5
MR1	0	-0.0688995	0.030309	0.211758	1.99507	1.82574	2.26872	2.11629	0	0	0	1	0	0	0	5
MRPS6	0	0.450997	0.442457	0.513494	1.48578	1.56156	1.6381	1.47477	0	0	0	1	0	0	0	5
MSI1	0	0.100225	0.0537111	0.336055	1.136	0.883345	1.28989	0.975047	0	0	0	1	0	0	0	5
MSRA	0	0.035232	0.0549825	0.0251698	0.749595	0.643162	0.698753	0.611339	0	0	0	1	0	0	0	5
MTHFR	0	-0.456282	0.177189	0.106962	0.950403	0.431535	0.81397	0.622661	0	0	0	1	0	0	0	5
MTMR3	0	0.242934	0.186822	0.211421	1.00217	0.9149	0.865181	0.790158	0	0	0	1	0	0	0	5
MTUS2	0	-0.109024	-0.547267	-0.645865	0.779652	0.663356	0.821713	0.470587	0	0	0	1	0	0	0	5
MVD	0	-0.31187	-0.563866	-0.582046	0.899563	0.0449063	0.263506	-0.0678565	0	0	0	1	0	0	0	5
MVP	0	0.0768524	0.114776	0.698342	4.99086	4.82658	5.56605	5.5645	0	0	0	1	0	0	0	5
MYEOV	0	-0.278836	-0.0562551	0.0994559	1.7808	1.42251	2.22665	2.52731	0	0	0	1	0	0	0	5
MYH7B	0	0.142223	0.0336314	0.0252697	0.991895	0.950894	0.982963	0.713204	0	0	0	1	0	0	0	5
MYH9	0	0.269583	0.00946746	-0.0913953	0.805505	0.654815	0.579962	0.687005	0	0	0	1	0	0	0	5
MYL6	0	0.0605571	-0.393693	-0.072853	0.912396	0.807082	1.00087	1.09837	0	0	0	1	0	0	0	5
MYO18A	0	-0.195718	-0.187359	-0.520348	0.66456	0.562432	0.539674	0.323221	0	0	0	1	0	0	0	5
MYO1F	0	-0.143773	0.0156718	0.420309	2.24203	1.96233	2.14269	2.25787	0	0	0	1	0	0	0	5
MYO7B	0	-0.0919427	0.0290701	-0.218457	1.60594	1.42473	1.3578	1.62598	0	0	0	1	0	0	0	5
NAGA	0	0.0439709	0.0537899	-0.0399358	1.9036	1.81528	1.76544	1.63441	0	0	0	1	0	0	0	5
NAPSA	0	-0.0288032	0.0732522	0.0939375	2.10161	1.63394	1.77537	2.23974	0	0	0	1	0	0	0	5
NAT1	0	0.172326	-0.0987394	0.12104	0.913278	0.65564	0.89283	0.942512	0	0	0	1	0	0	0	5
NAT2	0	0.474729	-0.0223575	0.0208193	0.654864	0.0592977	0.444164	0.502074	0	0	0	1	0	0	0	5
NBEAL2	0	-0.0289837	-0.452964	-0.490744	1.16665	1.02649	0.753836	0.787057	0	0	0	1	0	0	0	5
NBR1	0	-0.105737	-0.0307598	0.0845236	0.996817	0.595854	1.16049	0.900436	0	0	0	1	0	0	0	5
NCF2	0	0.0215539	0.8771	1.31037	5.4066	5.11748	5.84528	6.48788	0	0	1	1	0	0	0	5
NCKAP1L	0	-0.328289	0.0506239	0.232039	1.63864	1.29418	1.48756	1.49012	0	0	0	1	0	0	0	5
NCOA3	0	0.00221483	-0.206445	-0.0484664	2.4355	2.00852	2.21906	2.38455	0	0	0	1	0	0	0	5
NCR1	0	-0.0365684	0.304901	0.0573327	0.691347	0.662854	0.738247	0.514221	0	0	0	1	0	0	0	5
NDST1	0	0.033351	0.0858691	0.102393	0.914261	0.864192	0.896182	0.976797	0	0	0	1	0	0	0	5
NDUFB1	0	0.04746	0.00368967	0.106283	1.02469	1.00303	0.79087	0.797552	0	0	0	1	0	0	0	5
NEFH	0	1.06978	0.33729	0.46168	2.4316	2.10422	3.18952	2.64047	0	0	0	1	0	0	0	5
NEU1	0	0.0915332	0.000497031	0.242131	1.44666	1.13792	1.35897	1.59364	0	0	0	1	0	0	0	5
NFKB1	0	0.122349	0.297048	0.168916	0.675766	0.470885	0.729482	0.679863	0	0	0	1	0	0	0	5
NGFR	0	0.211435	-0.0986905	0.0618895	1.65265	0.798998	1.53459	1.73722	0	0	0	1	0	0	0	5
NHLRC3	0	-0.505757	-0.528158	-0.0754372	1.13579	0.77341	1.25957	1.56109	0	0	0	1	0	0	0	5
NINJ2	0	0.346846	0.514163	0.697658	3.90155	3.69124	3.83292	3.55186	0	0	1	1	0	0	0	5
NKD1	0	0.397962	-0.257934	0.222227	0.946029	0.955087	0.948876	1.57508	0	0	0	1	0	0	0	5
NKX2-3	0	0.0111201	-0.198968	-0.227215	2.042	1.95304	2.0035	1.79756	0	0	0	1	0	0	0	5
NLRC4	0	0.592524	0.223777	0.0507624	2.57978	2.02736	2.64483	2.78658	0	0	0	1	0	0	0	5
NLRP12	0	-0.316026	-0.642088	0.199699	2.39637	1.83991	2.83836	3.48945	0	0	0	1	0	0	0	5
NMUR1	0	-0.119424	-0.417576	-0.388472	0.832556	0.753956	0.608403	1.30999	0	0	0	1	0	0	0	5
NOTCH2	0	-0.124436	0.087136	0.000913681	1.13886	0.654622	1.18711	0.98477	0	0	0	1	0	0	0	5
NPC2	0	-0.163375	-0.113448	0.0545464	2.35036	1.88196	2.50212	2.38326	0	0	0	1	0	0	0	5
NT5C2	0	-0.140284	0.0829971	0.00696129	0.839602	0.772	0.682287	0.905537	0	0	0	1	0	0	0	5
NUCB1	0	-0.169099	-0.251308	0.0940687	0.894787	0.861416	0.601684	0.812229	0	0	0	1	0	0	0	5
NUDT18	0	-0.331611	-0.0259306	0.411944	1.6649	1.45115	1.69722	1.34104	0	0	0	1	0	0	0	5
NUMA1	0	0.00838088	-0.19711	-0.307292	0.64711	0.472918	0.223617	0.451768	0	0	0	1	0	0	0	5
OAS3	0	-0.0814977	0.0623899	0.200994	4.55576	4.76561	6.60893	6.24294	0	0	0	1	0	1	0	5
OCEL1	0	0.100621	-0.0790642	0.536384	1.8344	1.64793	1.68993	1.52099	0	0	0	1	0	0	-1	5
OGFR	0	0.0741166	-0.311255	-0.330839	0.924593	1.19791	1.30972	1.11716	0	0	0	1	0	0	0	5
OR2H1	0	0.173026	-0.0539955	-0.041887	1.37456	1.52248	1.36704	1.28508	0	0	0	1	0	0	0	5
OR51F1	0	-0.00648548	-0.284221	-0.0282217	0.988377	0.814682	0.669958	0.498485	0	0	0	1	0	0	0	5
ORM1	0	-0.361518	-0.0417471	0.82118	3.15804	2.29547	3.1872	2.55809	0	0	0	1	0	0	0	5
ORMDL2	0	-0.0251571	-0.069541	0.148774	0.929623	0.698037	0.779352	0.774078	0	0	0	1	0	0	0	5
OSMR	0	-0.141414	0.00902467	-0.118467	1.32293	0.645139	1.51197	0.816283	0	0	0	1	0	0	0	5
OSTF1	0	0.231467	0.270165	0.227841	1.85268	1.76571	1.75715	1.72677	0	0	0	1	0	0	0	5
OXER1	0	0.172957	-0.0351905	0.734764	2.23502	1.90335	2.38929	2.62017	0	0	0	1	0	0	0	5
P2RY13	0	0.140067	0.226678	-0.00443953	3.56081	3.9688	3.42381	3.37452	0	0	0	1	0	0	0	5
P2RY6	0	0.772462	0.466604	0.655053	2.2733	2.42148	3.19723	2.34351	0	0	0	1	0	0	0	5
PADI2	0	0.13477	0.258143	0.536645	6.18241	5.74317	5.86927	5.73944	0	0	0	1	0	0	0	5
[truncated: 3,577 more rows]
