# Supplementary material for: RARα2 and PML-RAR similarities in the control of basal and retinoic acid induced myeloid maturation of acute myeloid leukemia cells
Source: Oncotarget. 2016 Jul 13;8(23):37041–60. doi: 10.18632/oncotarget.10556 (PMC5514891; doi:10.18632/oncotarget.10556)
Supplement: Supplementary file 3 [file oncotarget-08-37041-s003.xlsx]

## Sheet: Pathway analysis
				shPML_RAR			shRARA2
MSigDB Collections	Gene Set Name	# Genes in Gene Set (K)	Description	# Genes in Overlap (k)	k/K	p value	# Genes in Overlap (k)	k/K	p value		P VALUE THRESHOLDS
C2	PHONG_TNF_RESPONSE_NOT_VIA_P38	337	Genes whose expression changes in Calu-6 cells (lung cancer) by TNF [GeneID=7124] were not affected by p38 inhibitor LY479754.	67	0.1988	5.44e-37	bt	bt	bt		C2	1e-18
C2	FULCHER_INFLAMMATORY_RESPONSE_LECTIN_VS_LPS_DN	463	Genes down-regulated in monocyte-derived dendritic cells (MDDC) after stimulation with galecin-1 (lectin, LGALS1) [GeneID=3956] compared to that with bacterial lipopolysaccharide (LPS).	76	0.1641	8.87e-36	56	0.121	1.05e-41		GObp	0.0003
C2	TONKS_TARGETS_OF_RUNX1_RUNX1T1_FUSION_HSC_DN	187	Genes down-regulated in normal hematopoietic progenitors by RUNX1-RUNX1T1 [GeneID=861;862] fusion.	50	0.2674	1.8e-34	23	0.123	6.15e-18		HALLMARKS	0.01
C2	LI_INDUCED_T_TO_NATURAL_KILLER_UP	307	Genes up-regulated in ITNK cells (T-lymphocyte progenitors (DN3 cells) reprogrammed to natural killer (NK) cells by ablation of BCL11B [GeneID=64919] gene), compared to the parental DN3 cells.	61	0.1987	9.1e-34	bt	bt	bt
C2	MARTENS_BOUND_BY_PML_RARA_FUSION	456	Genes with promoters occupied by PML-RARA fusion [GeneID=5371,5914] protein in acute promyelocytic leukemia(APL) cells NB4 and two APL primary blasts, based on Chip-seq data.	73	0.1601	1.13e-33	35	0.0768	8.04e-20		bt = below threshold
C2	JOHNSTONE_PARVB_TARGETS_3_UP	430	Genes up-regulated upon overexpression of PARVB [GeneID=29780] in MDA-MB-231 cells (breast cancer) cultured in 3D Matrigel only.	70	0.1628	8.37e-33	33	0.0767	1.01e-18
C2	RUTELLA_RESPONSE_TO_HGF_VS_CSF2RB_AND_IL4_UP	408	Genes up-regulated in peripheral blood mononucleocytes by HGF [GeneID=3082] compared to those regulated by CSF2RB (GM-CSF) and IL4 [GeneID=1437;3565].	68	0.1667	1.52e-32	bt	bt	bt
C2	CHYLA_CBFA2T3_TARGETS_UP	387	Genes up-regulated in immature bone marrow progenitor cells upon knock out of CBFA2T3 [GeneID=863].	66	0.1705	3.08e-32	bt	bt	bt
C2	DELYS_THYROID_CANCER_UP	443	Genes up-regulated in papillary thyroid carcinoma (PTC) compared to normal tissue.	70	0.158	5.73e-32	34	0.0767	2.75e-19
C2	RODWELL_AGING_KIDNEY_UP	487	Genes whose expression increases with age in normal kidney.	73	0.1499	9.13e-32	42	0.0862	1.56e-25
C2	RUTELLA_RESPONSE_TO_CSF2RB_AND_IL4_DN	315	Genes down-regulated in peripheral blood monocytes by CSF2RB (GM-CSF) and IL4 [GeneID=1437;3565].	58	0.1841	2.62e-30	bt	bt	bt
C2	MCLACHLAN_DENTAL_CARIES_UP	253	Genes up-regulated in pulpal tissue extracted from carious teeth.	52	0.2055	1.01e-29	29	0.1146	2.08e-21
C2	ONDER_CDH1_TARGETS_2_DN	464	Genes down-regulated in HMLE cells (immortalized nontransformed mammary epithelium) after E-cadhedrin (CDH1) [GeneID=999] knockdown by RNAi.	68	0.1466	4.58e-29	35	0.0754	1.4e-19
C2	WIERENGA_STAT5A_TARGETS_UP	217	Genes up-regulated in CD34+ [GeneID=947] cells by intermediate activity levels of STAT5A [GeneID=6776]; predominant long-term growth and self-renewal phenotype.	47	0.2166	4.7e-28	bt	bt	bt
C2	LINDGREN_BLADDER_CANCER_CLUSTER_2B	392	Genes specifically up-regulated in Cluster IIb of urothelial cell carcinom (UCC) tumors.	61	0.1556	1.23e-27	32	0.0816	5.18e-19
C2	MARKEY_RB1_ACUTE_LOF_UP	215	Genes up-regulated in adult fibroblasts with inactivated RB1 [GeneID=5925] by Cre-lox: acute loss of function (LOF) of RB1.	45	0.2093	2.98e-26	28	0.1302	3.04e-22
C2	MCLACHLAN_DENTAL_CARIES_DN	245	Genes down-regulated in pulpal tissue extracted from carious teeth.	47	0.1918	1.29e-25	29	0.1184	8.34e-22
C2	MILI_PSEUDOPODIA_CHEMOTAXIS_DN	457	Transcripts depleted in pseudopodia of NIH/3T3 cells (fibroblast) in response to the chemotactic migration stimulus by lysophosphatidic acid (LPA) [PubChem=3988].	62	0.1357	9.2e-25	bt	bt	bt
C2	VERHAAK_AML_WITH_NPM1_MUTATED_DN	246	Genes down-regulated in acute myeloid leukemia (AML) patients with mutated NPM1 [GeneID=4869].	46	0.187	1.32e-24	27	0.1098	1.59e-19
C2	TAKEDA_TARGETS_OF_NUP98_HOXA9_FUSION_8D_DN	205	Genes down-regulated in CD34+ [GeneID=947] hematopoetic cells by expression of NUP98-HOXA9 fusion [GeneID=4928;3205] off a retroviral vector at 8 days after transduction.	42	0.2049	3.29e-24	bt	bt	bt
C2	SWEET_LUNG_CANCER_KRAS_UP	491	Genes up-regulated in the Kras2LA mouse lung cancer model with mutated KRAS [GeneID=3845].	63	0.1283	8.14e-24	bt	bt	bt
C2	LENAOUR_DENDRITIC_CELL_MATURATION_DN	128	Genes down-regulated during in vitro maturation of CD14+ [GeneID=929] monocytes (day 0) into immature (day 7) and mature dendritic cells (day 14).	34	0.2656	8.91e-24	bt	bt	bt
C2	SCHUETZ_BREAST_CANCER_DUCTAL_INVASIVE_UP	351	Genes up-regulated in invasive ductal carcinoma (IDC) relative to ductal carcinoma in situ (DCIS, non-invasive).	53	0.151	1.5e-23	bt	bt	bt
C2	MULLIGHAN_MLL_SIGNATURE_1_UP	380	The 'MLL signature 1': genes up-regulated in pediatric AML (acute myeloid leukemia) with rearranged MLL [GeneID=4297] compared to all AML cases with the intact gene.	55	0.1447	1.76e-23	bt	bt	bt
C2	RICKMAN_TUMOR_DIFFERENTIATED_WELL_VS_POORLY_DN	382	Down-regulated genes that vary between HNSCC (head and neck squamous cell carcinoma) groups formed on the basis of their level of pathological differentiation: well vs poorly differentiated tumors.	55	0.144	2.28e-23	bt	bt	bt
C2	VERHAAK_GLIOBLASTOMA_MESENCHYMAL	216	Genes correlated with mesenchymal type of glioblastoma multiforme tumors.	42	0.1944	2.82e-23	bt	bt	bt
C2	VERHAAK_AML_WITH_NPM1_MUTATED_UP	183	Genes up-regulated in acute myeloid leukemia (AML) patients with mutated NPM1 [GeneID=4869].	39	0.2131	3.06e-23	bt	bt	bt
C2	TAKEDA_TARGETS_OF_NUP98_HOXA9_FUSION_10D_UP	194	Genes up-regulated in CD34+ [GeneID=947] hematopoetic cells by expression of NUP98-HOXA9 fusion [GeneID=4928;3205] off a retroviral vector at 10 days after transduction.	40	0.2062	3.13e-23	36	0.1856	6.34e-34
C2	CHARAFE_BREAST_CANCER_LUMINAL_VS_MESENCHYMAL_DN	460	Genes down-regulated in luminal-like breast cancer cell lines compared to the mesenchymal-like ones.	60	0.1304	4.12e-23	bt	bt	bt
C2	MULLIGHAN_MLL_SIGNATURE_2_UP	418	The 'MLL signature 2': genes up-regulated in pediatric AML (acute myeloid leukemia) with rearranged MLL [GeneID=4297] compared to the AML cases with intact MLL and NPM1 [GeneID=4869].	57	0.1364	5.58e-23	bt	bt	bt
C2	RUTELLA_RESPONSE_TO_HGF_UP	418	Genes up-regulated in peripheral blood monocytes by HGF [GeneID=3082].	57	0.1364	5.58e-23	bt	bt	bt
C2	BILD_HRAS_ONCOGENIC_SIGNATURE	261	Genes selected in supervised analyses to discriminate cells expressing activated HRAS [GeneID=3265] oncogene from control cells expressing GFP.	45	0.1724	1.36e-22	bt	bt	bt
C2	ICHIBA_GRAFT_VERSUS_HOST_DISEASE_35D_UP	131	Hepatic graft versus host disease (GVHD), day 35: genes up-regulated in allogeneic vs syngeneic bone marrow transplant.	33	0.2519	2.54e-22	bt	bt	bt
C2	LEI_MYB_TARGETS	318	Myb-regulated genes in MCF7 (breast cancer) and lung epithelial cell lines overexpressing MYBL2, MYBL1 or MYB [GeneID=4605;4603;4602].	49	0.1541	2.88e-22	bt	bt	bt
C2	DACOSTA_UV_RESPONSE_VIA_ERCC3_UP	309	Genes up-regulated in fibroblasts expressing mutant forms of ERCC3 [GeneID=2071] after UV irradiation.	48	0.1553	5.4e-22	bt	bt	bt
C2	QI_PLASMACYTOMA_UP	259	Up-regulated genes that best disciminate plasmablastic plasmacytoma from plasmacytic plasmacytoma tumors.	44	0.1699	7.4e-22	bt	bt	bt
C2	KOYAMA_SEMA3B_TARGETS_DN	411	Genes down-regulated in NCI-H1299 cells (large cell neuroendocrine carcinoma) stably expressing SEMA3B [GeneID=7869].	55	0.1338	7.96e-22	bt	bt	bt
C2	TAKEDA_TARGETS_OF_NUP98_HOXA9_FUSION_8D_UP	157	Genes up-regulated in CD34+ [GeneID=947] hematopoetic cells by expression of NUP98-HOXA9 fusion [GeneID=4928;3205] off a retroviral vector at 8 days after transduction.	35	0.2229	1.09e-21	30	0.1911	7.3e-29
C2	ROSS_AML_WITH_PML_RARA_FUSION	77	Top 100 probe sets for pediatric acute myeloid leukemia (AML) subtype t(15;17): has PML RARA fusion [GeneID=5371;5914].	26	0.3377	1.78e-21	bt	bt	bt
C2	PEDRIOLI_MIR31_TARGETS_DN	418	Genes down-regulated in primary LEC cells (lymphatic endothelum) upon overexpression of MIR31 [GeneID=407035].	55	0.1316	1.79e-21	bt	bt	bt
C2	HAN_SATB1_TARGETS_DN	442	Genes down-regulated in MDA-MB-231 cells (breast cancer) after knockdown of SATB1 [GeneID=6304] by RNAi.	56	0.1267	4.77e-21	bt	bt	bt
C2	SWEET_LUNG_CANCER_KRAS_DN	435	Genes down-regulated in the Kras2LA mouse lung cancer model with mutated KRAS [GeneID=3845].	55	0.1264	1.18e-20	bt	bt	bt
C2	FOSTER_TOLERANT_MACROPHAGE_DN	409	Class NT (non-tolerizeable) genes: induced during the first LPS stimulation and induced at equal or greater degree in tolerant macrophages.	53	0.1296	1.94e-20	bt	bt	bt
C2	WANG_RESPONSE_TO_GSK3_INHIBITOR_SB216763_UP	397	Genes up-regulated in RS4;11 cells (MLL, mixed lineage leukemia) in response to SB216763 [PubChemID=176158], an inhibitor of GSK3B [GeneID=2932].	52	0.131	2.75e-20	bt	bt	bt
C2	HELLER_HDAC_TARGETS_SILENCED_BY_METHYLATION_UP	461	Genes up-regulated in multiple myeloma (MM) cell lines treated with both decitabine [PubChem=451668] TSA [PubChem=5562].	56	0.1215	3.55e-20	33	0.0716	7.56e-18
C2	RUTELLA_RESPONSE_TO_HGF_DN	235	Genes down-regulated in peripheral blood monocytes by HGF [GeneID=3082].	40	0.1702	4.99e-20	bt	bt	bt
C2	MONNIER_POSTRADIATION_TUMOR_ESCAPE_DN	373	The postradiation tumor escape signature: genes down-regulated in tumors from irradiated stroma vs those from non-irradiated stroma.	50	0.134	5.38e-20	bt	bt	bt
C2	CHARAFE_BREAST_CANCER_LUMINAL_VS_BASAL_DN	455	Genes down-regulated in luminal-like breast cancer cell lines compared to the basal-like ones.	55	0.1209	9.67e-20	bt	bt	bt
C2	TONKS_TARGETS_OF_RUNX1_RUNX1T1_FUSION_ERYTHROCYTE_UP	157	Genes up-regulated in erythroid lineage cells by RUNX1-RUNX1T1 [GeneID=861;862] fusion .	33	0.2102	1.1e-19	25	0.1592	3.34e-22
C2	LIM_MAMMARY_STEM_CELL_UP	489	Genes consistently up-regulated in mammary stem cells both in mouse and human species.	57	0.1166	1.17e-19	bt	bt	bt
C2	GARY_CD5_TARGETS_UP	473	Genes up-regulated in Daudi cells (B lymphocytes) stably expressing CD5 [GeneID=921] off a plasmid vector.	56	0.1184	1.19e-19	bt	bt	bt
C2	HELLER_SILENCED_BY_METHYLATION_UP	282	Genes up-regulated in at least one of three multiple myeloma (MM) cell lines treated with the DNA hypomethylating agent decitabine (5-aza-2'-deoxycytidine) [PubChem=451668].	43	0.1525	1.57e-19	34	0.1206	1.27e-25
C2	PEREZ_TP63_TARGETS	355	Genes up-regulated in the HMEC cells (primary mammary epithelium) upon expression of the transcriptionally active isoform of TP63 [GeneID=8626] off adenoviral vector.	48	0.1352	2.08e-19	bt	bt	bt
C2	WALLACE_PROSTATE_CANCER_RACE_UP	299	Genes up-regulated in prostate cancer samples from African-American patients compared to those from the European-American patients.	44	0.1472	2.43e-19	37	0.1237	3.37e-28
C2	BAELDE_DIABETIC_NEPHROPATHY_DN	434	Genes down-regulated in glomeruli of kidneys from patients with diabetic nephropathy (type 2 diabetes mellitus).	53	0.1221	2.86e-19	bt	bt	bt
C2	DEBIASI_APOPTOSIS_BY_REOVIRUS_INFECTION_DN	287	Genes down-regulated in HEK293 cells (embryonic kidney) at 6 h, 12 h or 24 h after infection with reovirus strain T3A (known as a strong inducer of apoptosis).	43	0.1498	3.1e-19	bt	bt	bt
C2	SCHAEFFER_PROSTATE_DEVELOPMENT_48HR_UP	487	Genes up-regulated in the urogenital sinus (UGS) of day E16 females exposed to the androgen dihydrotestosterone [PubChem=10635] for 48 h.	56	0.115	4.64e-19	bt	bt	bt
C2	BROWN_MYELOID_CELL_DEVELOPMENT_UP	165	Genes defining differentiation potential of the bipotential myeloid cell line FDB.	33	0.2	5.51e-19	bt	bt	bt
C2	CASORELLI_ACUTE_PROMYELOCYTIC_LEUKEMIA_UP	177	Genes up-regulated in APL (acute promyeolocytic leukemia) blasts expressing PML-RARA fusion [GeneID=5371;5914] compared to normal promyeloblasts.	34	0.1921	6.15e-19	bt	bt	bt
C2	ZHANG_TLX_TARGETS_60HR_UP	293	Genes up-regulated in neural stem cells (NSC) at 60 h after cre-lox knockout of TLX (NR2E1) [GeneID=7101].	43	0.1468	6.91e-19	bt	bt	bt
GObp	IMMUNE_SYSTEM_PROCESS	332	Genes annotated by the GO term GO:0002376. Any process involved in the development or functioning of the immune system, an organismal system for calibrated responses to potential internal or invasive threats.	46	0.1386	4.38e-19	17	0.0512	1.11e-07
GObp	ANATOMICAL_STRUCTURE_MORPHOGENESIS	376	Genes annotated by the GO term GO:0009653. The process by which anatomical structures are generated and organized. Morphogenesis pertains to the creation of form.	44	0.117	1.51e-15	16	0.0426	2.95e-06
GObp	DEFENSE_RESPONSE	270	Genes annotated by the GO term GO:0006952. Reactions, triggered in response to the presence of a foreign body or the occurrence of an injury, which result in restriction of damage to the organism attacked or prevention/recovery from the infection caused by the attack.	36	0.1333	1.02e-14	11	0.0407	0.000151
GObp	IMMUNE_RESPONSE	235	Genes annotated by the GO term GO:0006955. Any immune system process that functions in the calibrated response of an organism to a potential internal or invasive threat.	33	0.1404	2.91e-14	16	0.0681	5.03e-09
GObp	RESPONSE_TO_EXTERNAL_STIMULUS	312	Genes annotated by the GO term GO:0009605. A change in state or activity of a cell or an organism (in terms of movement, secretion, enzyme production, gene expression, etc.) as a result of an external stimulus.	38	0.1218	3.57e-14	14	0.0449	6.7e-06
GObp	RESPONSE_TO_WOUNDING	190	Genes annotated by the GO term GO:0009611. A change in state or activity of a cell or an organism (in terms of movement, secretion, enzyme production, gene expression, etc.) as a result of a stimulus indicating damage to the organism.	27	0.1421	4.71e-12	9	0.0474	0.000197
GObp	POST_TRANSLATIONAL_PROTEIN_MODIFICATION	476	Genes annotated by the GO term GO:0043687. The covalent alteration of one or more amino acids occurring in a protein after the protein has been completely translated and released from the ribosome.	44	0.0924	5.88e-12	bt	bt	bt
GObp	INFLAMMATORY_RESPONSE	129	Genes annotated by the GO term GO:0006954. The immediate defensive reaction (by vertebrate tissue) to infection or injury caused by chemical or physical agents. The process is characterized by local vasodilation, extravasation of plasma into intercellular spaces and accumulation of white blood cells and macrophages.	22	0.1705	1.12e-11	bt	bt	bt
GObp	LIPID_METABOLIC_PROCESS	325	Genes annotated by the GO term GO:0006629. The chemical reactions and pathways involving lipids, compounds soluble in an organic solvent but not, or sparingly, in an aqueous solvent. Includes fatty acids; neutral fats, other fatty-acid esters, and soaps; long-chain (fatty) alcohols and waxes; sphingoids and other long-chain bases; glycolipids, phospholipids and sphingolipids; and carotenes, polyp…	32	0.0985	9.29e-10	13	0.04	4.68e-05
GObp	REGULATION_OF_CELL_PROLIFERATION	308	Genes annotated by the GO term GO:0042127. Any process that modulates the frequency, rate or extent of cell proliferation.	29	0.0942	1.53e-08	16	0.0519	2.16e-07
GObp	CELLULAR_LIPID_METABOLIC_PROCESS	255	Genes annotated by the GO term GO:0044255. The chemical reactions and pathways involving lipids, as carried out by individual cells.	26	0.102	1.66e-08	12	0.0471	1.89e-05
GObp	CARBOHYDRATE_METABOLIC_PROCESS	180	Genes annotated by the GO term GO:0005975. The chemical reactions and pathways involving carbohydrates, any of a group of organic compounds based of the general formula Cx(H2O)y.	21	0.1167	3.84e-08	bt	bt	bt
GObp	PHOSPHORYLATION	313	Genes annotated by the GO term GO:0016310. The process of introducing a phosphate group into a molecule, usually with the formation of a phosphoric ester, a phosphoric anhydride or a phosphoric amide.	28	0.0895	7.98e-08	bt	bt	bt
GObp	NEGATIVE_REGULATION_OF_CELL_PROLIFERATION	156	Genes annotated by the GO term GO:0008285. Any process that stops, prevents or reduces the rate or extent of cell proliferation.	19	0.1218	8.48e-08	13	0.0833	1.26e-08
GObp	PROTEIN_AMINO_ACID_PHOSPHORYLATION	279	Genes annotated by the GO term GO:0006468. The process of introducing a phosphate group on to a protein.	26	0.0932	1.03e-07	bt	bt	bt
GObp	REGULATION_OF_BIOLOGICAL_QUALITY	419	Genes annotated by the GO term GO:0065008. Any process that modulates the frequency, rate or extent of a biological quality. A biological quality is a measurable attribute of an organism or part of an organism, such as size, mass, shape, color, etc.	33	0.0788	1.21e-07	19	0.0453	1.34e-07
GObp	CELLULAR_CARBOHYDRATE_METABOLIC_PROCESS	126	Genes annotated by the GO term GO:0044262. The chemical reactions and pathways involving carbohydrates, any of a group of organic compounds based of the general formula Cx(H2O)y, as carried out by individual cells.	16	0.127	4.93e-07	bt	bt	bt
GObp	REGULATION_OF_MOLECULAR_FUNCTION	324	Genes annotated by the GO term GO:0065009. Any process that modulates the frequency, rate or extent of molecular functions. Molecular functions are elemental biological activities occurring at the molecular level, such as catalysis or binding.	27	0.0833	5.55e-07	13	0.0401	4.54e-05
GObp	BIOSYNTHETIC_PROCESS	470	Genes annotated by the GO term GO:0009058. The energy-requiring part of metabolism in which simpler substances are transformed into more complex ones, as in growth and other biosynthetic processes.	34	0.0723	5.68e-07	bt	bt	bt
GObp	MEMBRANE_LIPID_METABOLIC_PROCESS	101	Genes annotated by the GO term GO:0006643. The chemical reactions and pathways involving membrane lipids, any lipid found in or associated with a biological membrane.	14	0.1386	8.63e-07	bt	bt	bt
GObp	PROTEIN_KINASE_CASCADE	293	Genes annotated by the GO term GO:0007243. A series of reactions, mediated by protein kinases, which occurs as a result of a single trigger reaction or compound.	25	0.0853	9.34e-07	13	0.0444	1.6e-05
GObp	RESPONSE_TO_CHEMICAL_STIMULUS	314	Genes annotated by the GO term GO:0042221. A change in state or activity of a cell or an organism (in terms of movement, secretion, enzyme production, gene expression, etc.) as a result of a chemical stimulus.	26	0.0828	1.01e-06	15	0.0478	1.47e-06
GObp	CYTOSKELETON_ORGANIZATION_AND_BIOGENESIS	208	Genes annotated by the GO term GO:0007010. A process that is carried out at the cellular level which results in the formation, arrangement of constituent parts, or disassembly of cytoskeletal structures.	20	0.0962	1.82e-06	bt	bt	bt
GObp	APOPTOSIS_GO	431	Genes annotated by the GO term GO:0006915. A form of programmed cell death induced by external or internal signals that trigger the activity of proteolytic caspases, whose actions dismantle the cell and result in cell death. Apoptosis begins internally with condensation and subsequent fragmentation of the cell nucleus (blebbing) while the plasma membrane remains intact. Other characteristics of a…	31	0.0719	1.98e-06	19	0.0441	2.07e-07
GObp	PROGRAMMED_CELL_DEATH	432	Genes annotated by the GO term GO:0012501. Cell death resulting from activation of endogenous cellular processes.	31	0.0718	2.08e-06	19	0.044	2.14e-07
GObp	ORGAN_MORPHOGENESIS	144	Genes annotated by the GO term GO:0009887. Morphogenesis of an organ. An organ is defined as a tissue or set of tissues that work together to perform a specific function or functions. Morphogenesis is the process by which anatomical structures are generated and organized. Organs are commonly observed as visibly distinct structures, but may also exist as loosely associated clusters of cells that w…	16	0.1111	2.98e-06	bt	bt	bt
GObp	LIPID_BIOSYNTHETIC_PROCESS	97	Genes annotated by the GO term GO:0008610. The chemical reactions and pathways resulting in the formation of lipids, compounds soluble in an organic solvent but not, or sparingly, in an aqueous solvent.	13	0.134	3.1e-06	bt	bt	bt
GObp	REGULATION_OF_MULTICELLULAR_ORGANISMAL_PROCESS	151	Genes annotated by the GO term GO:0051239. Any process that modulates the frequency, rate or extent of an organismal process, the processes pertinent to the function of an organism above the cellular level; includes the integrated processes of tissues and organs.	16	0.106	5.53e-06	bt	bt	bt
GObp	HOMEOSTATIC_PROCESS	207	Genes annotated by the GO term GO:0042592. The biological processes involved in the maintenance of an internal equilibrium.	19	0.0918	6.43e-06	12	0.058	2.29e-06
GObp	RESPONSE_TO_BIOTIC_STIMULUS	120	Genes annotated by the GO term GO:0009607. A change in state or activity of a cell or an organism (in terms of movement, secretion, enzyme production, gene expression, etc.) as a result of a biotic stimulus, a stimulus caused or produced by a living organism.	14	0.1167	6.9e-06	12	0.1	5.86e-09
GObp	REGULATION_OF_TRANSCRIPTIONDNA_DEPENDENT	461	Genes annotated by the GO term GO:0006355. Any process that modulates the frequency, rate or extent of DNA-dependent transcription.	31	0.0672	7.76e-06	bt	bt	bt
GObp	REGULATION_OF_TRANSCRIPTION_FROM_RNA_POLYMERASE_II_PROMOTER	289	Genes annotated by the GO term GO:0006357. Any process that modulates the frequency, rate or extent of transcription from an RNA polymerase II promoter.	23	0.0796	7.97e-06	bt	bt	bt
GObp	REGULATION_OF_DEVELOPMENTAL_PROCESS	440	Genes annotated by the GO term GO:0050793. Any process that modulates the frequency, rate or extent of development, the biological process whose specific outcome is the progression of a multicellular organism over time from an initial condition (e.g. a zygote, or a young adult) to a later condition (e.g. a multicellular animal or an aged adult).	30	0.0682	8.27e-06	18	0.0409	1.26e-06
GObp	CELLULAR_CATION_HOMEOSTASIS	106	Genes annotated by the GO term GO:0030003. The regulation of the levels, transport, and metabolism of cations within a cell or between a cell and its external environment.	13	0.1226	8.41e-06	8	0.0755	1.7e-05
GObp	CATION_HOMEOSTASIS	109	Genes annotated by the GO term GO:0055080. The regulation of the levels, transport, and metabolism of cations.	13	0.1193	1.14e-05	8	0.0734	2.08e-05
GObp	REGULATION_OF_RNA_METABOLIC_PROCESS	471	Genes annotated by the GO term GO:0051252. Any process that modulates the frequency, rate or extent of the chemical reactions and pathways involving RNA.	31	0.0658	1.18e-05	bt	bt	bt
GObp	LOCOMOTORY_BEHAVIOR	95	Genes annotated by the GO term GO:0007626. The specific movement from place to place of an organism in response to external or internal stimuli. Locomotion of a whole organism in a manner dependent upon some combination of that organism's internal state and external conditions.	12	0.1263	1.37e-05	bt	bt	bt
GObp	G_PROTEIN_COUPLED_RECEPTOR_PROTEIN_SIGNALING_PATHWAY	342	Genes annotated by the GO term GO:0007186. The series of molecular signals generated as a consequence of a G-protein coupled receptor binding to its physiological ligand.	25	0.0731	1.43e-05	bt	bt	bt
GObp	CELL_MIGRATION	96	Genes annotated by the GO term GO:0016477. The orderly movement of cells from one site to another, often during the development of a multicellular organism.	12	0.125	1.53e-05	bt	bt	bt
GObp	TRANSCRIPTION_FROM_RNA_POLYMERASE_II_PROMOTER	457	Genes annotated by the GO term GO:0006366. The synthesis of RNA from a DNA template by RNA polymerase II (Pol II), originating at a Pol II-specific promoter. Includes transcription of messenger RNA (mRNA) and certain small nuclear RNAs (snRNAs).	30	0.0656	1.71e-05	bt	bt	bt
GObp	HUMORAL_IMMUNE_RESPONSE	32	Genes annotated by the GO term GO:0006959. An immune response mediated through a body fluid.	7	0.2188	2.36e-05	bt	bt	bt
GObp	FATTY_ACID_BIOSYNTHETIC_PROCESS	14	Genes annotated by the GO term GO:0006633. The chemical reactions and pathways resulting in the formation of a fatty acid, any of the aliphatic monocarboxylic acids that can be liberated by hydrolysis from naturally occurring fats and oils. Fatty acids are predominantly straight-chain acids of 4 to 24 carbon atoms, which may be saturated or unsaturated; branched fatty acids and hydroxy fatty acid…	5	0.3571	2.72e-05	bt	bt	bt
GObp	PHOSPHOLIPASE_C_ACTIVATION	14	Genes annotated by the GO term GO:0007202. The initiation of the activity of the inactive enzyme phospolipase C as the result of a series of molecular signals generated as a consequence of a G-protein coupled receptor binding to its physiological ligand.	5	0.3571	2.72e-05	bt	bt	bt
GObp	BEHAVIOR	153	Genes annotated by the GO term GO:0007610. The specific actions or reactions of an organism in response to external or internal stimuli. Patterned activity of a whole organism in a manner dependent upon some combination of that organism's internal state and external conditions.	15	0.098	2.72e-05	8	0.0523	0.000227
GObp	CELLULAR_DEFENSE_RESPONSE	58	Genes annotated by the GO term GO:0006968. A defense response that is mediated by cells.	9	0.1552	3.1e-05	bt	bt	bt
GObp	CHEMICAL_HOMEOSTASIS	155	Genes annotated by the GO term GO:0048878. The biological processes involved in the maintenance of an internal equilibrium of a chemical.	15	0.0968	3.17e-05	11	0.071	8.41e-07
GObp	NITROGEN_COMPOUND_METABOLIC_PROCESS	155	Genes annotated by the GO term GO:0006807. The chemical reactions and pathways involving various organic and inorganic nitrogenous compounds; includes nitrogen fixation, nitrification, denitrification, assimilatory/dissimilatory nitrate reduction and the interconversion of nitrogenous organic matter and ammonium.	15	0.0968	3.17e-05	bt	bt	bt
GObp	REGULATION_OF_CATALYTIC_ACTIVITY	276	Genes annotated by the GO term GO:0050790. Any process that modulates the activity of an enzyme.	21	0.0761	3.77e-05	11	0.0399	0.000182
GObp	PHOSPHOLIPID_METABOLIC_PROCESS	74	Genes annotated by the GO term GO:0006644. The chemical reactions and pathways involving phospholipids, any lipid containing phosphoric acid as a mono- or diester.	10	0.1351	3.92e-05	bt	bt	bt
GObp	AMINE_METABOLIC_PROCESS	141	Genes annotated by the GO term GO:0009308. The chemical reactions and pathways involving any organic compound that is weakly basic in character and contains an amino or a substituted amino group. Amines are called primary, secondary, or tertiary according to whether one, two, or three carbon atoms are attached to the nitrogen atom.	14	0.0993	4.34e-05	bt	bt	bt
GObp	CELLULAR_HOMEOSTASIS	147	Genes annotated by the GO term GO:0019725. The processes involved in the maintenance of an internal equilibrium at the level of the cell.	14	0.0952	6.86e-05	9	0.0612	2.73e-05
GObp	ION_HOMEOSTASIS	129	Genes annotated by the GO term GO:0050801. Any of the processes involved in the maintenance of an internal equilibrium of ions within an organism or cell.	13	0.1008	6.91e-05	8	0.062	6.96e-05
GObp	ICOSANOID_METABOLIC_PROCESS	17	Genes annotated by the GO term GO:0006690. The chemical reactions and pathways involving icosanoids, any of a group of C20 polyunsaturated fatty acids.	5	0.2941	7.84e-05	bt	bt	bt
GObp	ACTIN_FILAMENT_BASED_PROCESS	115	Genes annotated by the GO term GO:0030029. Any cellular process that depends upon or alters the actin cytoskeleton, that part of the cytoskeleton comprising actin filaments and their associated proteins.	12	0.1043	9.29e-05	bt	bt	bt
GObp	RESPONSE_TO_OTHER_ORGANISM	83	Genes annotated by the GO term GO:0051707. A change in state or activity of a cell or an organism (in terms of movement, secretion, enzyme production, gene expression, etc.) as a result of a stimulus from another living organism.	10	0.1205	0.000106	9	0.1084	2.36e-07
GObp	MONOCARBOXYLIC_ACID_TRANSPORT	10	Genes annotated by the GO term GO:0015718. The directed movement of monocarboxylic acids into, out of, within or between cells.	4	0.4	0.000111	bt	bt	bt
GObp	LEUKOCYTE_ACTIVATION	69	Genes annotated by the GO term GO:0045321. A change in morphology and behavior of a leukocyte resulting from exposure to a specific antigen, mitogen, cytokine, cellular ligand, or soluble factor.	9	0.1304	0.000125	bt	bt	bt
GObp	CARBOXYLIC_ACID_TRANSPORT	41	Genes annotated by the GO term GO:0046942. The directed movement of carboxylic acids into, out of, within or between cells. Carboxylic acids are organic acids containing one or more carboxyl (COOH) groups or anions (COO-).	7	0.1707	0.000127	6	0.1463	4.25e-06
GObp	TISSUE_DEVELOPMENT	138	Genes annotated by the GO term GO:0009888. The process whose specific outcome is the progression of a tissue over time, from its formation to the mature structure.	13	0.0942	0.000138	bt	bt	bt
GObp	ESTABLISHMENT_AND_OR_MAINTENANCE_OF_CELL_POLARITY	19	Genes annotated by the GO term GO:0007163. The specification, formation and maintenance of anisotropic intracellular organization or cell growth patterns.	5	0.2632	0.000141	bt	bt	bt
GObp	REGULATION_OF_MUSCLE_CONTRACTION	19	Genes annotated by the GO term GO:0006937. Any process that modulates the frequency, rate or extent of muscle contraction.	5	0.2632	0.000141	bt	bt	bt
GObp	ORGANIC_ACID_TRANSPORT	42	Genes annotated by the GO term GO:0015849. The directed movement of organic acids, any acidic compound containing carbon in covalent linkage, into, out of, within or between cells.	7	0.1667	0.000149	6	0.1429	4.92e-06
GObp	CARBOXYLIC_ACID_METABOLIC_PROCESS	178	Genes annotated by the GO term GO:0019752. The chemical reactions and pathways involving carboxylic acids, any organic acid containing one or more carboxyl (COOH) groups or anions (COO-).	15	0.0843	0.000153	bt	bt	bt
GObp	ORGANIC_ACID_METABOLIC_PROCESS	180	Genes annotated by the GO term GO:0006082. The chemical reactions and pathways involving organic acids, any acidic compound containing carbon in covalent linkage.	15	0.0833	0.000174	bt	bt	bt
GObp	ORGANELLE_ORGANIZATION_AND_BIOGENESIS	473	Genes annotated by the GO term GO:0006996. A process that is carried out at the cellular level which results in the formation, arrangement of constituent parts, or disassembly of any organelle within a cell.	28	0.0592	0.000187	bt	bt	bt
GObp	SMALL_GTPASE_MEDIATED_SIGNAL_TRANSDUCTION	89	Genes annotated by the GO term GO:0007264. Any series of molecular signals in which a small monomeric GTPase relays one or more of the signals.	10	0.1124	0.00019	bt	bt	bt
GObp	MULTI_ORGANISM_PROCESS	165	Genes annotated by the GO term GO:0051704. The processes by which an organism has an effect on another organism of the same or different species.	14	0.0848	0.000234	12	0.0727	2.05e-07
GObp	POSITIVE_REGULATION_OF_CATALYTIC_ACTIVITY	165	Genes annotated by the GO term GO:0043085. Any process that activates or increases the activity of an enzyme.	14	0.0848	0.000234	bt	bt	bt
GObp	NERVOUS_SYSTEM_DEVELOPMENT	385	Genes annotated by the GO term GO:0007399. The process whose specific outcome is the progression of nervous tissue over time, from its formation to its mature state.	24	0.0623	0.000247	bt	bt	bt
H	HALLMARK_TNFA_SIGNALING_VIA_NFKB	200	Genes regulated by NF-kB in response to TNF [GeneID=7124].	43	0.215	1.2e-25	21	0.105	4.34e-15
H	HALLMARK_INTERFERON_GAMMA_RESPONSE	200	Genes up-regulated in response to IFNG [GeneID=3458].	40	0.2	1.04e-22	45	0.225	3.38e-46
H	HALLMARK_IL2_STAT5_SIGNALING	200	Genes up-regulated by STAT5 in response to IL2 stimulation.	39	0.195	9.25e-22	16	0.08	4.85e-10
H	HALLMARK_INFLAMMATORY_RESPONSE	200	Genes defining inflammatory response.	39	0.195	9.25e-22	17	0.085	5.36e-11
H	HALLMARK_EPITHELIAL_MESENCHYMAL_TRANSITION	200	Genes defining epithelial-mesenchymal transition, as in wound healing, fibrosis and metastasis.	30	0.15	7.28e-14	13	0.065	2.37e-07
H	HALLMARK_HYPOXIA	200	Genes up-regulated in response to low oxygen levels (hypoxia).	30	0.15	7.28e-14	13	0.065	2.37e-07
H	HALLMARK_APOPTOSIS	161	Genes mediating programmed cell death (apoptosis) by activation of caspases.	27	0.1677	8.03e-14	18	0.1118	1.34e-13
H	HALLMARK_CHOLESTEROL_HOMEOSTASIS	74	Genes involved in cholesterol homeostasis.	19	0.2568	1.28e-13	bt	bt	bt
H	HALLMARK_INTERFERON_ALPHA_RESPONSE	97	Genes up-regulated in response to alpha interferon proteins.	20	0.2062	2.5e-12	31	0.3196	1.89e-37
H	HALLMARK_ALLOGRAFT_REJECTION	200	Genes up-regulated during transplant rejection.	28	0.14	2.76e-12	18	0.09	5.56e-12
H	HALLMARK_KRAS_SIGNALING_UP	200	Genes up-regulated by KRAS activation.	28	0.14	2.76e-12	12	0.06	1.6e-06
H	HALLMARK_MTORC1_SIGNALING	200	Genes up-regulated through activation of mTORC1 complex.	28	0.14	2.76e-12	bt	bt	bt
H	HALLMARK_MYOGENESIS	200	Genes involved in development of skeletal muscle (myogenesis).	26	0.13	8.85e-11	9	0.045	0.000287
H	HALLMARK_APICAL_JUNCTION	200	Genes encoding components of apical junction complex.	25	0.125	4.7e-10	bt	bt	bt
H	HALLMARK_HEME_METABOLISM	200	Genes involved in metabolism of heme (a cofactor consisting of iron and porphyrin) and erythroblast differentiation.	25	0.125	4.7e-10	9	0.045	0.000287
H	HALLMARK_P53_PATHWAY	200	Genes involved in p53 pathways and networks.	23	0.115	1.16e-08	13	0.065	2.37e-07
H	HALLMARK_XENOBIOTIC_METABOLISM	200	Genes encoding proteins involved in processing of drugs and other xenobiotics.	23	0.115	1.16e-08	12	0.06	1.6e-06
H	HALLMARK_COMPLEMENT	200	Genes encoding components of the complement system, which is part of the innate immune system.	22	0.11	5.35e-08	10	0.05	5.6e-05
H	HALLMARK_MITOTIC_SPINDLE	200	Genes important for mitotic spindle assembly.	21	0.105	2.35e-07	bt	bt	bt
H	HALLMARK_UV_RESPONSE_UP	158	Genes up-regulated in response to ultraviolet (UV) radiation.	18	0.1139	5.05e-07	bt	bt	bt
H	HALLMARK_ADIPOGENESIS	200	Genes up-regulated during adipocyte differentiation (adipogenesis).	20	0.1	9.83e-07	8	0.04	0.00132
H	HALLMARK_ESTROGEN_RESPONSE_EARLY	200	Genes defining early response to estrogen.	20	0.1	9.83e-07	9	0.045	0.000287
H	HALLMARK_TGF_BETA_SIGNALING	54	Genes up-regulated in response to TGFB1 [GeneID=7040].	10	0.1852	2.16e-06	7	0.1296	1.55e-06
H	HALLMARK_UV_RESPONSE_DN	144	Genes down-regulated in response to ultraviolet (UV) radiation.	16	0.1111	2.98e-06	bt	bt	bt
H	HALLMARK_UNFOLDED_PROTEIN_RESPONSE	113	Genes up-regulated during unfolded protein response, a cellular stress response related to the endoplasmic reticulum.	14	0.1239	3.39e-06	bt	bt	bt
H	HALLMARK_ANDROGEN_RESPONSE	101	Genes defining response to androgens.	13	0.1287	4.91e-06	bt	bt	bt
H	HALLMARK_IL6_JAK_STAT3_SIGNALING	87	Genes up-regulated by IL6 [GeneID=3569] via STAT3 [GeneID=6774], e.g., during acute phase response.	12	0.1379	5.45e-06	9	0.1034	3.55e-07
H	HALLMARK_COAGULATION	138	Genes encoding components of blood coagulation system; also up-regulated in platelets.	15	0.1087	7.88e-06	7	0.0507	0.000666
H	HALLMARK_GLYCOLYSIS	200	Genes encoding proteins involved in glycolysis and gluconeogenesis.	18	0.09	1.46e-05	bt	bt	bt
H	HALLMARK_APICAL_SURFACE	44	Genes encoding proteins over-represented on the apical surface of epithelial cells, e.g., important for cell polarity (apical area).	8	0.1818	2.6e-05	bt	bt	bt
H	HALLMARK_FATTY_ACID_METABOLISM	158	Genes encoding proteins involved in metabolism of fatty acids.	14	0.0886	0.000149	bt	bt	bt
H	HALLMARK_KRAS_SIGNALING_DN	200	Genes down-regulated by KRAS activation.	16	0.08	0.000172	9	0.045	0.000287
H	HALLMARK_NOTCH_SIGNALING	32	Genes up-regulated by activation of Notch signaling.	6	0.1875	0.000227	bt	bt	bt
H	HALLMARK_REACTIVE_OXIGEN_SPECIES_PATHWAY	49	Genes up-regulated by reactive oxigen species (ROS).	7	0.1429	0.000399	bt	bt	bt
H	HALLMARK_ESTROGEN_RESPONSE_LATE	200	Genes defining late response to estrogen.	15	0.075	0.000537	12	0.06	1.6e-06
H	HALLMARK_BILE_ACID_METABOLISM	112	Genes involve in metabolism of bile acids and salts.	9	0.0804	0.00421	6	0.0536	0.00121
H	HALLMARK_SPERMATOGENESIS	135	Genes up-regulated during production of male gametes (sperm), as in spermatogenesis.	10	0.0741	0.0047	bt	bt	bt
H	HALLMARK_PANCREAS_BETA_CELLS	40	Genes specifically up-regulated in pancreatic beta cells.	5	0.125	0.00491	bt	bt	bt
H	HALLMARK_WNT_BETA_CATENIN_SIGNALING	42	Genes up-regulated by activation of WNT signaling through accumulation of beta catenin CTNNB1 [GeneID=1499].	5	0.119	0.00606	bt	bt	bt
